# Supplementary material for: Population-scale gene-based analysis of whole-genome sequencing provides insights into metabolic health
Source: Nat Genet. 2025 Oct 10;57(10):2436–44. doi: 10.1038/s41588-025-02364-2 (PMC12513836; doi:10.1038/s41588-025-02364-2)
Supplement: Supplementary file 4 — Supplementary Tables 1–23. [file 41588_2025_2364_MOESM4_ESM.xlsx]

## Sheet: Titles
List of Supplementary Tables:
Supplementary Table 1	Rare variant gene-burden test statistics for genes associated with BMI and T2D (P<6.15 × 10-7) from BOLT-LMM algorithm using a linear mixed model (LMM, two-sided). The significance threshold is P<6.15 × 10-7 (0.05/81350)after Bonferroni correction.
Supplementary Table 2	GWAS associations of BMI and T2D within the regions (±50kb) of genes associated with BMI and T2D.
Supplementary Table 3	Rare variant Gene burden test statistics after adjustement for polygenic risk scores
Supplementary Table 4	Leave-one-out gene burden association analyses from generalized linear model for genes associated with BMI and T2D.
Supplementary Table 5	Rare variant gene-burden test statistics for genes associated with BMI and T2D from European-only analysis using WGS, published studies, and sensitivity check by comparing the results from WES and WGS for the samples with both of them.
Supplementary Table 6	Rare variant gene-burden test statistics for genes associated with BMI and T2D from All of US.
Supplementary Table 7	Rare variant gene-burden test statistics for genes associated with T2D after adjustment for BMI in All of Us
Supplementary Table 8	Results of power analyses for replicating BMI associations in All of Us
Supplementary Table 9	Results of power analyses for replicating T2D associations in All of Us
Supplementary Table 10	The genes associated with BMI and T2D associations with binary phenotypes from generalized linear model (two-sided, unadjusted). EHR Codes used to define cases in UKBB are presented here as well
Supplementary Table 11	The genes associated with BMI and T2D associations with continuous phenotypes from generalized linear model (two-sided, unadjusted) .
Supplementary Table 12	Test statistics for gene burden testing of IRS2 on renal phenoytpes in UKBB, after adjustment for Type 2 Diabetes
Supplementary Table 13	Test statistics for gene burden testing of IRS2 on renal phenoytpes in the All of Us study.
Supplementary Table 14	Fasting insulins of two IRS2 PTV carriers in the ALSPAC study
Supplementary Table 15	Quartiles for insulin and glucose in the ALSPAC study
Supplementary Table 16	Demographics in UKBB
Supplementary Table 17	Description and characteristics of All of US.
Supplementary Table 18	The genes associated with BMI and T2D associations (P<=0.05) with binary phenotypes from AstraZeneca PheWAS Portal.
Supplementary Table 19	The genes associated with BMI and T2D associations (P<=0.05) with continuous phenotypes from AstraZeneca PheWAS Portal.
Supplementary Table 20	Common variants in proximity to exome wide significant gene burden masks associated with Type 2 Diabetes and BMI in marker level whole genome sequencing analyses
Supplementary Table 21	Replicated rare variant gene burden maskes are associated with Type 2 Diabetes and BMI independent of regional common variants
Supplementary Table 22	Test statistics of exome-wide rare variant gene-burden testings for BMI from BOLT-LMM algorithm using a linear mixed model (LMM, two-sided).
Supplementary Table 23	Test statistics of exome-wide rare variant gene-burden testings for T2D from BOLT-LMM algorithm using a linear mixed model (LMM, two-sided).

## Sheet: STX1
	BMI												T2D
	HC_PTV				MISS_REVEL_05				MISS_REVEL_07				HC_PTV				MISS_REVEL_05				MISS_REVEL_07
GENE	BETA	SE	P	MAC	BETA	SE	P	MAC	BETA	SE	P	MAC	BETA	SE	P	MAC	BETA	SE	P	MAC	BETA	SE	P	MAC
MC4R	2.85064	0.310147	3.9e-20	222	1.67869	0.157868	2.1e-26	858	1.59018	0.227167	2.6e-12	414	0.0307148	0.0190535	0.11	227	0.0159084	0.0097113	0.1	875	0.0108551	0.0140107	0.44	420
SLTM	3.19042	0.455244	2.4e-12	103	0.195387	0.203101	0.34	518	-1.724	1.19283	0.15	15	0.100918	0.0276149	0.00026	108	0.00964878	0.0124954	0.44	528	0.0858999	0.0740917	0.25	15
RIF1	2.6644	0.425281	3.7e-10	117	0.285487	0.188051	0.13	599	-0.264107	0.440626	0.55	109	0.000705483	0.0264029	0.98	118	-0.0123652	0.011609	0.29	611	-0.0222078	0.0272235	0.41	111
UBR2	2.12609	0.361152	3.9e-09	163	0.224293	0.156536	0.15	869	0.908129	0.370358	0.014	155	0.0347293	0.0220702	0.12	169	0.0119763	0.00964662	0.21	886	0.00828177	0.0228981	0.72	157
PTPRG	1.69435	0.292436	6.9e-09	248	0.177687	0.0996848	0.075	2143	0.218912	0.153701	0.15	899	-0.0218327	0.0180732	0.23	252	-0.00205596	0.00616292	0.74	2176	0.00213078	0.00950681	0.82	912
UBR3	2.40612	0.436624	3.6e-08	111	0.856246	0.340075	0.012	183	0.0625421	1.14991	0.96	16	0.155482	0.0267451	6.1e-09	115	0.0381615	0.0209193	0.068	188	-0.0330247	0.0695544	0.63	17
BSN	2.67104	0.490825	5.3e-08	88	0.391728	0.204198	0.055	509	0.753875	1.151	0.51	16	0.127658	0.0302362	2.4e-05	90	0.00633679	0.0126104	0.62	518	-0.0447299	0.0717058	0.53	16
PCSK1	2.18457	0.40435	6.6e-08	130	0.317187	0.109372	0.0037	1783	0.329153	0.128717	0.011	1286	-0.0290666	0.0247841	0.24	134	0.0113713	0.00674585	0.092	1815	0.0161881	0.00793927	0.041	1309
APBA1	2.10809	0.39865	1.2e-07	134	0.132346	0.192563	0.49	575	0.362717	0.434113	0.4	113	0.0284915	0.024429	0.24	138	-0.0222393	0.0118823	0.061	584	-0.00905835	0.0267604	0.73	115
TNK2	0.879776	0.17389	4.2e-07	702	0.11658	0.17988	0.52	656	0.116424	0.262431	0.66	308	-0.000254735	0.0107644	0.98	711	-0.00793512	0.0111302	0.48	665	-0.0105065	0.0161921	0.52	314
RMC1	1.54946	0.402167	0.00012	132	0.95919	0.281249	0.00065	270	1.32746	0.71293	0.063	42	0.12461	0.0244342	3.4e-07	138	0.0326013	0.0172807	0.059	276	0.0357065	0.0427869	0.4	45
NAA15	2.30534	0.757959	0.0024	37	0.191467	0.29522	0.52	244	0.0565612	0.522055	0.91	78	0.24333	0.0459375	1.2e-07	39	-0.00187933	0.0181478	0.92	250	0.000817619	0.0320752	0.98	80
GIGYF1	0.877602	0.347745	0.012	176	0.105045	0.120448	0.38	1471	0.277194	0.246997	0.26	349	0.194521	0.0212659	5.8e-20	182	0.00961482	0.00741265	0.19	1502	0.0327758	0.0151446	0.03	359
IGF1R	-1.08136	0.492545	0.028	88	-0.0869837	0.103349	0.4	2007	0.0469159	0.203485	0.82	516	0.044673	0.0304216	0.14	89	0.0192667	0.00635481	0.0024	2048	0.064958	0.0125186	2.1e-07	526
IRS2	1.24846	0.611707	0.041	57	0.0298571	0.236066	0.9	383	-0.7281	0.6467	0.26	51	0.280435	0.0376806	9.9e-14	58	0.00196064	0.0144623	0.89	394	0.0791045	0.040184	0.049	51
HNF1A	-0.892999	0.703605	0.2	43	-0.0516235	0.0822423	0.53	3169	-0.0546995	0.129506	0.67	1273	0.594127	0.0437502	5.3e-42	43	0.0116248	0.00505987	0.022	3237	0.034856	0.0079809	1.3e-05	1296
TNRC6B	0.61747	0.477086	0.2	94	0.134034	0.396657	0.74	136	0.504149	0.92503	0.59	25	0.159407	0.0292978	5.3e-08	96	-0.0436127	0.0244374	0.074	138	-0.0557923	0.0562924	0.32	26
GCK	0.790928	0.645895	0.22	51	-0.0844405	0.155108	0.59	886	0.0657977	0.199901	0.74	533	0.688082	0.0397783	4.9e-67	52	0.0833364	0.00954921	2.6e-18	904	0.132965	0.0123049	3.2e-27	544
UBB	0.391119	0.408274	0.34	128	1.0509	0.568521	0.065	66	0.619791	0.923708	0.5	25	0.026587	0.0251703	0.29	130	0.176555	0.0353223	5.8e-07	66	0.317421	0.0573901	3.2e-08	25
HNF4A	-1.17681	1.28176	0.36	13	-0.228042	0.0957484	0.017	2342	-0.230092	0.125181	0.066	1367	0.259652	0.0795931	0.0011	13	0.0305664	0.0058931	2.1e-07	2384	0.0457602	0.0077198	3.1e-09	1386
IP6K1	-0.750639	1.11663	0.5	17	1.6048	0.508502	0.0016	82	0.0566799	1.38813	0.97	11	-0.0173737	0.0695648	0.8	17	0.180204	0.0312996	8.5e-09	84	0.175568	0.0864791	0.042	11

## Sheet: STX2
		Test statistics											Functional Information
Gene	GWAS	Distance from gene (bp)	Confidently linked to signal	rsid	chr	pos	a1	a0	freq1	beta1	se	p	high_scorers	rank	score	signals	eqtl	pqtl	pops	abc	codvars	closest_gene	percentile	n_analyses
APBA1	BMI (Yengo et al. 2018)	NA	NA	NA	NA	NA	NA	NA	NA	NA	NA	NA	NA	NA	NA	NA	NA	NA	NA	NA	NA	NA	NA	NA
BSN	BMI (Yengo et al. 2018)	215442	Yes	rs11713193	3	49924424	G	A	0.4844	-0.0246	0.0017	3.02e-48	MST1R,RBM5,RNF123,RBM6,GMPPB,MST1,CDHR4,SEMA3F,RHOA,RBM5-AS1,AMIGO3,AMT,UBA7,APEH,CAMKV,MON1A,TRAIP,SEMA3F-AS1,IP6K1,DAG1	3024	-0.7555	rs11713193	Exp-GWAS-	NA	NA	NA	yes	NA	38	2
GCK	T2D (Suzuki et al. 2024)	26605	Yes	rs878521	7	44255643	G	A	0.6858	-0.0474	0.0032	6.86e-50	CAMK2B,DBNL	95	3.8079	rs116913033,rs2908274,rs2971676,rs878521	Exp-GWAS+	NA	yes	yes	NA	yes	99	4
GIGYF1	T2D (Suzuki et al. 2024)	1481	Yes	rs221800	7	100288552	T	C	0.1064	-0.041	0.005	4.07e-16	ACHE	40	4.35173	rs112721366,rs142520867,rs221800	Exp-GWAS+	NA	yes	yes	yes	yes	100	5
HNF1A	T2D (Suzuki et al. 2024)	519	Yes	rs1800574	12	121671261	C	T	0.9663	-0.1419	0.0097	8.63e-49	NA	8	5.83523	rs1169288,rs1800574,rs55783344,rs74627567	Exp-GWAS-	NA	yes	yes	yes	yes	100	5
HNF4A	T2D (Suzuki et al. 2024)	10474	Yes	rs12625671	20	43517041	T	C	0.7393	-0.0673	0.0038	1.7e-68	JPH2	319	2.76042	rs117361510,rs12625671,rs1800961,rs183623967,rs41280254,rs56062745	NA	NA	yes	NA	yes	yes	95	3
IGF1R	T2D (Suzuki et al. 2024)	30742	Yes	rs56803094	15	99230162	A	G	0.7779	0.0224	0.0035	1.89e-10	NA	601	1.90592	rs56803094	Exp-GWAS-	NA	yes	NA	yes	yes	91	4
IP6K1	T2D (Suzuki et al. 2024)	147539	No	rs7613875	3	49971514	C	A	0.5195	-0.0247	0.003	4.8e-16	MST1R,GMPPB,UBA7,CDHR4,MON1A,RBM5,RNF123,DAG1,RBM6,APEH,SEMA3F,MST1,RBM5-AS1,AMIGO3,GNAT1,CAMKV,SLC38A3,TRAIP,SEMA3F-AS1	5605	-1.2513	rs7613875	NA	NA	NA	yes	NA	NA	10	1
IRS2	T2D (Suzuki et al. 2024)	477955	Yes	rs9301365	13	109927086	C	T	0.584	-0.0242	0.003	2.1e-16	NA	5	6.32239	rs9301365,rs9521510	Exp-GWAS+	NA	yes	yes	yes	yes	100	5
MC4R	BMI (Yengo et al. 2018)	209159	Yes	rs6567160	18	57829135	T	C	0.7518	-0.0552	0.0019	7.82e-184	NA	4	5.9511	rs6567160,rs695020,rs78769612	Exp-GWAS+	NA	yes	yes	yes	yes	100	5
NAA15	T2D (Suzuki et al. 2024)	NA	NA	NA	4	NA	NA	NA	NA	NA	NA	NA	NA	NA	NA	NA	NA	NA	NA	NA	NA	NA	NA	NA
PCSK1	BMI (Yengo et al. 2018)	9314	Yes	rs7713317	5	95865500	A	G	0.7198	-0.0166	0.0018	1.96e-20	NA	1	7.37492	rs1837269,rs7713317	Exp-GWAS+	Protein-GWAS+	yes	yes	yes	yes	100	6
PTPRG	BMI (Yengo et al. 2018)	310782	No	rs2365389	3	61217770	C	T	0.6001	0.0168	0.0016	6.49e-25	FHIT,CADPS,PTPRG-AS1,C3orf14	4825	-1.8822	rs1911746	NA	NA	NA	NA	NA	yes	1	1
RIF1	BMI (Yengo et al. 2018)	NA	NA	NA	2	NA	NA	NA	NA	NA	NA	NA	NA	NA	NA	NA	NA	NA	NA	NA	NA	NA	NA	NA
RMC1	T2D (Suzuki et al. 2024)	11267	No	rs1788819	18	21103909	G	A	0.3027	0.032	0.0034	3.97e-21	NPC1,TMEM241,RIOK3,ANKRD29,TTC39C,TTC39C-AS1	3612	-0.6713	rs1788819	NA	NA	NA	NA	NA	yes	42	1
SLTM	BMI (Yengo et al. 2018)	253388	Yes	rs1032179	15	59479266	A	T	0.7542	-0.0138	0.002	6.49e-12	MYO1E	788	1.35335	rs1032179	Exp-GWAS+	NA	yes	yes	NA	NA	84	3
TNK2	BMI (Yengo et al. 2018)	479617	Yes	rs34801745	3	196115497	G	C	0.6415	-0.0129	0.002	7e-11	UBXN7,ACAP2,TFRC	775	1.37138	rs34801745	Exp-GWAS+	NA	yes	NA	NA	NA	84	2
TNRC6B	T2D (Suzuki et al. 2024)	99942	Yes	rs4586740	22	40540762	T	G	0.5272	0.022	0.003	3.1e-13	NA	597	1.93021	rs4586740	Exp-GWAS+	NA	yes	NA	NA	yes	91	3
UBB	T2D (Suzuki et al. 2024)	NA	NA	NA	17	15943910	NA	NA	NA	NA	NA	NA	NA	NA	NA	NA	NA	NA	NA	NA	NA	NA	NA	NA
UBR2	BMI (Yengo et al. 2018)	16591	No	rs6931385	6	NA	A	C	0.4815	0.0111	0.0017	5.64e-11	GNMT,PTK7,MRPL2,CUL9,TRERF1,C6orf226,SRF,PRPH2,RPL7L1,CNPY3,PEX6	3043	-0.7808	rs6931385	Exp-GWAS+	NA	NA	NA	NA	NA	38	1
UBR3	BMI (Yengo et al. 2018)	NA	NA	NA	2	NA	NA	NA	NA	NA	NA	NA	NA	NA	NA	NA	NA	NA	NA	NA	NA	NA	NA	NA
UBR3	T2D (Suzuki et al. 2024)	NA	NA	NA	2	NA	NA	NA	NA	NA	NA	NA	NA	NA	NA	NA	NA	NA	NA	NA	NA	NA	NA	NA

## Sheet: STX3
Gene	Trait	Mask	P_adjusted_PRS	P_unadjusted
GCK	T2D	HC_PTV	3.8e-63	4.9e-67
HNF1A	T2D	HC_PTV	2.3e-41	5.3e-42
MC4R	BMI	MISS_REVEL_05	8.2e-22	2.1e-26
GIGYF1	T2D	HC_PTV	7.8e-19	5.8e-20
IRS2	T2D	HC_PTV	2.2e-12	9.9e-14
SLTM	BMI	HC_PTV	4.3e-11	2.4e-12
HNF4A	T2D	MISS_REVEL_07	4.2e-10	3.1e-09
UBR2	BMI	HC_PTV	6.7e-09	3.9e-09
RIF1	BMI	HC_PTV	1.5e-08	3.7e-10
UBR3	T2D	HC_PTV	1.5e-08	6.1e-09
APBA1	BMI	HC_PTV	3.4e-08	1.2e-07
UBR3	BMI	HC_PTV	3.9e-08	3.6e-08
TNRC6B	T2D	HC_PTV	4e-08	5.3e-08
IP6K1	T2D	MISS_REVEL_05	4.5e-08	8.5e-09
NAA15	T2D	HC_PTV	2.3e-07	1.2e-07
IGF1R	T2D	MISS_REVEL_07	2.5e-07	2.1e-07
BSN	BMI	HC_PTV	4.9e-07	5.3e-08
PCSK1	BMI	HC_PTV	5.5e-07	6.6e-08
TNK2	BMI	HC_PTV	9.3e-07	4.2e-07
RMC1	T2D	HC_PTV	1.6e-06	3.4e-07
PTPRG	BMI	HC_PTV	2e-06	6.9e-09
UBB	T2D	MISS_REVEL_05	3.2e-06	5.8e-07
P_unadjusted - P-value from discovery analysis (P_BOLT_LMM_INF)
P_adjusted_PRS - P-value from a linear mixed model (implemented in BOLT) following adjustment for a polygenic risk score for the appropriate trait

## Sheet: STX4
Pheno	GENE	MASK	variant_excluded	N_carriers	BETA/LOG_OR	SE	T/Z	P
BMI	APBA1	HC_PTV	9:69456246:C:T	128	2.27947	0.419058	5.43952	5.34512e-08
BMI	APBA1	HC_PTV	9:69456412:AG:A	132	2.20874	0.41266	5.35244	8.68143e-08
BMI	APBA1	HC_PTV	9:69456327:C:A	133	2.17753	0.411106	5.29676	1.17925e-07
BMI	APBA1	HC_PTV	9:69516293:CG:C	132	2.18346	0.412661	5.29116	1.21597e-07
BMI	APBA1	HC_PTV	9:69432596:CTGTCCAT:C	133	2.16272	0.411107	5.26073	1.43547e-07
BMI	APBA1	HC_PTV	9:69452274:G:A	133	2.1519	0.411107	5.23441	1.65579e-07
BMI	APBA1	HC_PTV	9:69516322:C:A	132	2.15778	0.412661	5.22894	1.70558e-07
BMI	APBA1	HC_PTV	9:69457052:C:T	133	2.13928	0.411108	5.2037	1.95434e-07
BMI	APBA1	HC_PTV	9:69452142:T:A	133	2.13885	0.411106	5.20268	1.96519e-07
BMI	APBA1	HC_PTV	9:69517148:C:CACCT	133	2.13085	0.411107	5.18319	2.18211e-07
BMI	APBA1	HC_PTV	9:69456300:G:A	133	2.13018	0.411108	5.18157	2.20111e-07
BMI	APBA1	HC_PTV	9:69516492:TCGTCGTAATGGTGCAGCCGCGCG:T	133	2.12817	0.411108	5.17667	2.25969e-07
BMI	APBA1	HC_PTV	9:69441076:T:A	133	2.12714	0.411108	5.17417	2.29021e-07
BMI	APBA1	HC_PTV	9:69516215:G:GCCGCCGCCCGCGGGGC	133	2.12699	0.411108	5.17381	2.29457e-07
BMI	APBA1	HC_PTV	9:69440991:CTTACAA:C	133	2.12509	0.411108	5.16918	2.3522e-07
BMI	APBA1	HC_PTV	9:69516670:C:A	133	2.12291	0.411107	5.16388	2.41974e-07
BMI	APBA1	HC_PTV	9:69432661:G:A	133	2.12087	0.411108	5.15891	2.48486e-07
BMI	APBA1	HC_PTV	9:69432576:T:TG	133	2.12081	0.411108	5.15876	2.48689e-07
BMI	APBA1	HC_PTV	9:69452298:G:A	133	2.11647	0.411107	5.14823	2.63056e-07
BMI	APBA1	HC_PTV	9:69516631:G:A	133	2.11621	0.411108	5.14759	2.63958e-07
BMI	APBA1	HC_PTV	9:69517070:A:T	133	2.11496	0.411108	5.14454	2.68279e-07
BMI	APBA1	HC_PTV	9:69440995:C:T	132	2.12196	0.412662	5.14213	2.71751e-07
BMI	APBA1	HC_PTV	9:69517096:G:A	133	2.11278	0.411108	5.13923	2.75981e-07
BMI	APBA1	HC_PTV	9:69432598:G:A	133	2.11106	0.411108	5.13505	2.82185e-07
BMI	APBA1	HC_PTV	9:69516752:G:GT	133	2.11085	0.411108	5.13454	2.82949e-07
BMI	APBA1	HC_PTV	9:69457099:AG:A	133	2.10903	0.411107	5.13014	2.89645e-07
BMI	APBA1	HC_PTV	9:69432610:C:A	132	2.1163	0.412662	5.1284	2.9233e-07
BMI	APBA1	HC_PTV	9:69516562:C:A	133	2.10733	0.411108	5.12598	2.96103e-07
BMI	APBA1	HC_PTV	9:69516180:T:TC	134	2.09834	0.409571	5.12325	3.00424e-07
BMI	APBA1	HC_PTV	NA	134	2.09834	0.409571	5.12325	3.00424e-07
BMI	APBA1	HC_PTV	9:69516457:C:A	133	2.10536	0.411108	5.12119	3.03734e-07
BMI	APBA1	HC_PTV	9:69516284:AC:A	131	2.11976	0.414233	5.11731	3.10047e-07
BMI	APBA1	HC_PTV	9:69516256:G:GCGCC	133	2.10248	0.411108	5.11417	3.15238e-07
BMI	APBA1	HC_PTV	9:69516753:TG:T	133	2.10229	0.411108	5.11372	3.15988e-07
BMI	APBA1	HC_PTV	9:69516010:C:T	133	2.10149	0.411108	5.11177	3.19275e-07
BMI	APBA1	HC_PTV	9:69457101:ATC:A	132	2.10852	0.412663	5.10955	3.23056e-07
BMI	APBA1	HC_PTV	9:69516070:T:TG	133	2.09751	0.411108	5.10209	3.36046e-07
BMI	APBA1	HC_PTV	9:69516714:G:C	132	2.10438	0.412658	5.09958	3.40546e-07
BMI	APBA1	HC_PTV	9:69517070:A:C	131	2.11163	0.414232	5.0977	3.43938e-07
BMI	APBA1	HC_PTV	9:69452286:G:A	133	2.09282	0.411108	5.09067	3.56928e-07
BMI	APBA1	HC_PTV	9:69516993:TC:T	132	2.09856	0.412662	5.08542	3.66942e-07
BMI	APBA1	HC_PTV	9:69517014:TG:T	129	2.11768	0.417433	5.07311	3.9151e-07
BMI	APBA1	HC_PTV	9:69516481:CG:C	132	2.0894	0.412662	5.06324	4.12351e-07
BMI	APBA1	HC_PTV	9:69516706:CGT:C	132	2.08468	0.412661	5.0518	4.37835e-07
BMI	APBA1	HC_PTV	9:69471663:G:C	133	2.07283	0.411107	5.04205	4.6073e-07
BMI	APBA1	HC_PTV	9:69516750:G:T	133	2.07232	0.411108	5.04082	4.63703e-07
BMI	APBA1	HC_PTV	9:69516213:TCGCCGCCGCCCGCGGGGCCCACCGCC:T	132	2.07995	0.412661	5.04035	4.64859e-07
BMI	APBA1	HC_PTV	9:69516470:GT:G	133	2.07126	0.411108	5.03825	4.69982e-07
BMI	APBA1	HC_PTV	9:69516075:CAG:C	131	2.08607	0.414233	5.03597	4.75598e-07
BMI	APBA1	HC_PTV	9:69476141:AG:A	133	2.06899	0.411108	5.03271	4.83772e-07
BMI	APBA1	HC_PTV	9:69516977:TGAGCG:T	133	2.06734	0.411108	5.0287	4.9399e-07
BMI	APBA1	HC_PTV	9:69516409:C:CCTCCT	133	2.06319	0.411108	5.01861	5.20653e-07
BMI	APBA1	HC_PTV	9:69516946:TG:T	133	2.0616	0.411108	5.01474	5.31231e-07
BMI	APBA1	HC_PTV	9:69516529:G:A	133	2.05694	0.411107	5.00341	5.63437e-07
BMI	APBA1	HC_PTV	9:69456417:G:GA	133	2.05584	0.411108	5.00073	5.71325e-07
BMI	APBA1	HC_PTV	9:69457121:G:A	132	2.06352	0.412662	5.00052	5.71957e-07
BMI	APBA1	HC_PTV	9:69516559:G:A	133	2.04856	0.411107	4.98304	6.26162e-07
BMI	APBA1	HC_PTV	9:69516215:GCCGCCGCCCGCGGGGC:G	131	2.05511	0.414233	4.96124	7.00672e-07
BMI	APBA1	HC_PTV	9:69516419:G:C	131	2.05347	0.414234	4.95728	7.15111e-07
BMI	APBA1	HC_PTV	9:69516218:GCCGCCCGCGGGGCCCA:G	132	2.01846	0.412659	4.89134	1.00184e-06
BMI	APBA1	HC_PTV	9:69517078:G:A	132	2.00951	0.41266	4.86966	1.11827e-06
BMI	APBA1	HC_PTV	9:69516739:C:A	131	1.98616	0.414226	4.79487	1.62828e-06
BMI	APBA1	HC_PTV	9:69441097:G:A	120	2.07344	0.4328	4.79076	1.662e-06
BMI	APBA1	HC_PTV	9:69452208:G:A	132	1.96735	0.412659	4.76749	1.86586e-06
BMI	APBA1	HC_PTV	9:69516097:CG:C	132	1.92929	0.412656	4.67529	2.93622e-06
BMI	APBA1	HC_PTV	9:69516701:G:GT	113	2.01383	0.445997	4.51534	6.32313e-06
BMI	BSN	HC_PTV	3:49657012:C:T	85	2.8064	0.514224	5.45754	4.83018e-08
BMI	BSN	HC_PTV	3:49654431:G:GC	87	2.75555	0.508279	5.42133	5.91852e-08
BMI	BSN	HC_PTV	3:49652905:G:T	87	2.74333	0.508279	5.3973	6.76841e-08
BMI	BSN	HC_PTV	3:49652815:C:T	86	2.74987	0.511225	5.37898	7.49448e-08
BMI	BSN	HC_PTV	3:49663540:GAC:G	87	2.73307	0.50828	5.3771	7.57307e-08
BMI	BSN	HC_PTV	3:49651794:CA:C	87	2.73282	0.508279	5.37661	7.59356e-08
BMI	BSN	HC_PTV	3:49652438:AGC:A	87	2.72599	0.50828	5.36316	8.18141e-08
BMI	BSN	HC_PTV	3:49662268:C:T	87	2.72277	0.508279	5.35684	8.47302e-08
BMI	BSN	HC_PTV	3:49652288:AG:A	87	2.71999	0.50828	5.35137	8.73321e-08
BMI	BSN	HC_PTV	3:49656712:C:T	87	2.71981	0.508279	5.35101	8.75035e-08
BMI	BSN	HC_PTV	3:49653689:CTGGG:C	87	2.71598	0.508279	5.34349	9.12154e-08
BMI	BSN	HC_PTV	3:49661784:AC:A	87	2.71356	0.508279	5.33873	9.36433e-08
BMI	BSN	HC_PTV	3:49625139:AGGTAGACAGC:A	87	2.70937	0.508279	5.33047	9.80003e-08
BMI	BSN	HC_PTV	3:49625382:AG:A	87	2.70786	0.50828	5.3275	9.9619e-08
BMI	BSN	HC_PTV	3:49650991:CTAAAG:C	87	2.7075	0.50828	5.3268	1.00004e-07
BMI	BSN	HC_PTV	3:49663564:GAGCCAGCCAACCACCCGGGGCTCAGCCCCTGCTGCCAGCCAGCCTGCAGGGAAGCCTC:G	87	2.70738	0.50828	5.32655	1.00142e-07
BMI	BSN	HC_PTV	3:49661782:C:T	87	2.70593	0.50828	5.3237	1.01723e-07
BMI	BSN	HC_PTV	3:49661820:C:A	87	2.70408	0.50828	5.32006	1.03781e-07
BMI	BSN	HC_PTV	3:49651080:G:A	86	2.71727	0.511226	5.31521	1.06582e-07
BMI	BSN	HC_PTV	3:49651693:G:GT	86	2.71586	0.511226	5.31245	1.08212e-07
BMI	BSN	HC_PTV	3:49662986:C:T	87	2.69857	0.50828	5.30921	1.10149e-07
BMI	BSN	HC_PTV	3:49655049:A:AG	86	2.71415	0.511226	5.30911	1.10211e-07
BMI	BSN	HC_PTV	3:49654006:TC:T	87	2.69598	0.508281	5.30412	1.13266e-07
BMI	BSN	HC_PTV	3:49655339:T:TGG	87	2.69429	0.50828	5.30079	1.15352e-07
BMI	BSN	HC_PTV	3:49653851:CTG:C	87	2.69283	0.50828	5.29792	1.17183e-07
BMI	BSN	HC_PTV	3:49655775:C:A	86	2.70771	0.511227	5.29649	1.18102e-07
BMI	BSN	HC_PTV	3:49663847:GC:G	87	2.69129	0.50828	5.29488	1.19144e-07
BMI	BSN	HC_PTV	3:49663529:C:T	87	2.68517	0.50828	5.28286	1.2724e-07
BMI	BSN	HC_PTV	3:49655584:C:T	87	2.68453	0.50828	5.2816	1.28119e-07
BMI	BSN	HC_PTV	3:49657311:GCAGA:G	87	2.68268	0.50828	5.27795	1.30691e-07
BMI	BSN	HC_PTV	3:49651697:CAG:C	87	2.68096	0.50828	5.27457	1.33129e-07
BMI	BSN	HC_PTV	3:49654643:A:AT	87	2.6764	0.508279	5.26561	1.39786e-07
BMI	BSN	HC_PTV	3:49662466:C:T	87	2.66806	0.508281	5.24919	1.52831e-07
BMI	BSN	HC_PTV	3:49642266:A:T	87	2.66176	0.508279	5.23681	1.6344e-07
BMI	BSN	HC_PTV	NA	88	2.64647	0.505384	5.23655	1.63673e-07
BMI	BSN	HC_PTV	3:49554650:GCCGCCCGGCGGCGCCGGCCCCGGCCCGGGCCCCGGCC:G	87	2.66088	0.50828	5.23506	1.65001e-07
BMI	BSN	HC_PTV	3:49625078:C:T	87	2.65507	0.508279	5.22365	1.75504e-07
BMI	BSN	HC_PTV	3:49653739:C:T	87	2.6517	0.508279	5.21702	1.81903e-07
BMI	BSN	HC_PTV	3:49625233:CG:C	87	2.64963	0.508281	5.21292	1.85971e-07
BMI	BSN	HC_PTV	3:49656907:C:T	85	2.68027	0.514224	5.21227	1.86623e-07
BMI	BSN	HC_PTV	3:49656920:TCCAGCAGCTGCAGCAGCAGCTGCAGCAG:T	87	2.64715	0.50828	5.20805	1.90915e-07
BMI	BSN	HC_PTV	3:49663277:C:T	85	2.67138	0.514225	5.19498	2.0483e-07
BMI	BSN	HC_PTV	3:49656946:C:T	87	2.64038	0.508281	5.19473	2.05097e-07
BMI	BSN	HC_PTV	3:49653557:GC:G	87	2.63908	0.50828	5.19217	2.07939e-07
BMI	BSN	HC_PTV	3:49652546:CCT:C	87	2.63717	0.508281	5.18842	2.12176e-07
BMI	BSN	HC_PTV	3:49654717:C:T	87	2.6332	0.508281	5.1806	2.21258e-07
BMI	BSN	HC_PTV	3:49653382:C:T	86	2.64778	0.511226	5.17929	2.22826e-07
BMI	BSN	HC_PTV	3:49653520:TC:T	87	2.62737	0.50828	5.16914	2.35269e-07
BMI	BSN	HC_PTV	3:49651081:T:A	85	2.65725	0.514225	5.16749	2.37356e-07
BMI	BSN	HC_PTV	3:49661932:CA:C	87	2.62455	0.508281	5.16359	2.42357e-07
BMI	BSN	HC_PTV	3:49661530:C:T	87	2.62282	0.50828	5.16017	2.46819e-07
BMI	BSN	HC_PTV	3:49660999:C:T	87	2.61904	0.508281	5.15273	2.56819e-07
BMI	BSN	HC_PTV	3:49660585:TC:T	87	2.6159	0.508281	5.14656	2.65408e-07
BMI	BSN	HC_PTV	3:49653949:C:T	87	2.61497	0.50828	5.14475	2.67981e-07
BMI	BSN	HC_PTV	3:49656187:C:T	87	2.59854	0.50828	5.11241	3.18189e-07
BMI	BSN	HC_PTV	3:49651695:GA:G	87	2.59738	0.508281	5.11013	3.22058e-07
BMI	BSN	HC_PTV	3:49652896:G:T	87	2.59474	0.508279	5.10494	3.31025e-07
BMI	BSN	HC_PTV	3:49658103:CCT:C	87	2.59328	0.50828	5.10208	3.3607e-07
BMI	BSN	HC_PTV	3:49663838:CAG:C	87	2.59176	0.50828	5.09909	3.41426e-07
BMI	BSN	HC_PTV	3:49650804:A:T	87	2.57658	0.50828	5.06922	3.99604e-07
BMI	BSN	HC_PTV	3:49653895:C:T	87	2.57123	0.50828	5.05869	4.22302e-07
BMI	BSN	HC_PTV	3:49662230:G:A	87	2.57002	0.508279	5.05631	4.27604e-07
BMI	BSN	HC_PTV	3:49654146:AGC:A	87	2.56608	0.508279	5.04857	4.45289e-07
BMI	BSN	HC_PTV	3:49653016:AACCTGCCC:A	87	2.55712	0.508279	5.03093	4.88282e-07
BMI	BSN	HC_PTV	3:49661632:GGGCGTCCAGGGAAGGAGCCTGGAGAACCA:G	86	2.55459	0.511225	4.99699	5.82533e-07
BMI	BSN	HC_PTV	3:49653559:C:T	87	2.53134	0.508279	4.98023	6.35308e-07
BMI	BSN	HC_PTV	3:49656556:C:T	87	2.51646	0.508277	4.95097	7.38708e-07
BMI	BSN	HC_PTV	3:49642828:AC:A	87	2.50407	0.508276	4.9266	8.36996e-07
BMI	BSN	HC_PTV	3:49658092:CT:C	87	2.4934	0.508276	4.9056	9.31724e-07
BMI	BSN	HC_PTV	3:49653311:TG:T	87	2.46877	0.508274	4.85716	1.1912e-06
BMI	BSN	HC_PTV	3:49654034:CT:C	87	2.45279	0.508274	4.82573	1.39536e-06
BMI	BSN	HC_PTV	3:49661686:C:CCCTGCTG	87	2.44186	0.508274	4.80422	1.55404e-06
BMI	BSN	HC_PTV	3:49655428:CAG:C	86	2.4276	0.511221	4.74863	2.04857e-06
T2D	GCK	HC_PTV	7:44149992:G:A	42	3.37133	0.355859	9.47377	2.69928e-21
T2D	GCK	HC_PTV	7:44149859:CCTGCCAAGAAGCA:C	48	3.38036	0.331031	10.2116	1.75915e-24
T2D	GCK	HC_PTV	7:44152318:G:A	48	3.47812	0.338459	10.2764	9.00667e-25
T2D	GCK	HC_PTV	7:44150939:CCCTCCACCCGGCCCA:C	48	3.68694	0.356462	10.3431	4.49533e-25
T2D	GCK	HC_PTV	7:44146461:A:G	50	3.41481	0.327889	10.4145	2.12836e-25
T2D	GCK	HC_PTV	7:44149779:G:T	50	3.44018	0.327556	10.5026	8.4058e-26
T2D	GCK	HC_PTV	7:44153326:G:T	51	3.4227	0.325728	10.5079	7.94796e-26
T2D	GCK	HC_PTV	7:44153433:G:A	51	3.42314	0.325755	10.5083	7.90905e-26
T2D	GCK	HC_PTV	7:44146619:C:T	50	3.52594	0.335343	10.5144	7.41259e-26
T2D	GCK	HC_PTV	7:44152268:CA:C	51	3.43132	0.32624	10.5178	7.15417e-26
T2D	GCK	HC_PTV	7:44147757:G:T	51	3.43902	0.326504	10.5328	6.09667e-26
T2D	GCK	HC_PTV	7:44149860:C:T	51	3.44609	0.326581	10.552	4.97243e-26
T2D	GCK	HC_PTV	7:44151076:C:T	51	3.45294	0.326502	10.5756	3.86797e-26
T2D	GCK	HC_PTV	7:44153299:A:G	51	3.45562	0.326433	10.586	3.46002e-26
T2D	GCK	HC_PTV	7:44145181:CA:C	51	3.45575	0.326429	10.5865	3.44053e-26
T2D	GCK	HC_PTV	7:44147678:C:A	51	3.52562	0.33266	10.5983	3.03519e-26
T2D	GCK	HC_PTV	7:44147747:C:A	51	3.4588	0.32632	10.5994	2.99871e-26
T2D	GCK	HC_PTV	7:44149794:G:C	51	3.53071	0.333072	10.6005	2.96502e-26
T2D	GCK	HC_PTV	7:44145620:CG:C	51	3.45917	0.326304	10.601	2.94681e-26
T2D	GCK	HC_PTV	7:44149840:AC:A	51	3.45955	0.326288	10.6027	2.89395e-26
T2D	GCK	HC_PTV	7:44145173:GC:G	51	3.46055	0.326244	10.6072	2.75809e-26
T2D	GCK	HC_PTV	7:44146518:C:A	51	3.46148	0.3262	10.6115	2.63426e-26
T2D	GCK	HC_PTV	7:44149794:G:T	51	3.54526	0.333813	10.6205	2.39297e-26
T2D	GCK	HC_PTV	7:44149968:C:T	51	3.464	0.326068	10.6235	2.31621e-26
T2D	GCK	HC_PTV	7:44145273:C:A	51	3.46403	0.326066	10.6237	2.31173e-26
T2D	GCK	HC_PTV	7:44151002:A:AGG	51	3.46413	0.326061	10.6242	2.30048e-26
T2D	GCK	HC_PTV	7:44152426:C:T	51	3.54997	0.333907	10.6316	2.12444e-26
T2D	GCK	HC_PTV	7:44145216:C:A	51	3.55663	0.333933	10.6507	1.72994e-26
T2D	GCK	HC_PTV	7:44146619:C:G	51	3.46977	0.325694	10.6535	1.67992e-26
T2D	GCK	HC_PTV	7:44150954:A:G	51	3.5621	0.333845	10.6699	1.40767e-26
T2D	GCK	HC_PTV	7:44152275:TCAGCAGTG:T	51	3.56938	0.333597	10.6997	1.02141e-26
T2D	GCK	HC_PTV	7:44149797:G:GT	52	3.47779	0.325008	10.7006	1.01091e-26
T2D	GCK	HC_PTV	NA	52	3.47779	0.325008	10.7006	1.01091e-26
T2D	GCK	MISS_REVEL_05	7:44149977:G:A	894	0.731674	0.0939273	7.78979	6.71216e-15
T2D	GCK	MISS_REVEL_05	7:44151069:C:T	881	0.738253	0.094339	7.82553	5.05506e-15
T2D	GCK	MISS_REVEL_05	7:44153403:G:A	900	0.757862	0.0928283	8.16413	3.23769e-16
T2D	GCK	MISS_REVEL_05	7:44145270:G:A	897	0.758798	0.0928587	8.17153	3.04496e-16
T2D	GCK	MISS_REVEL_05	7:44150978:A:G	900	0.759331	0.0928261	8.18015	2.83502e-16
T2D	GCK	MISS_REVEL_05	7:44149772:C:T	902	0.761833	0.092553	8.23131	1.85173e-16
T2D	GCK	MISS_REVEL_05	7:44147720:C:T	902	0.762594	0.0925561	8.23926	1.73276e-16
T2D	GCK	MISS_REVEL_05	7:44149981:G:C	902	0.762978	0.0925574	8.24329	1.67533e-16
T2D	GCK	MISS_REVEL_05	7:44145212:G:A	902	0.763148	0.092556	8.24526	1.64803e-16
T2D	GCK	MISS_REVEL_05	7:44150004:C:T	902	0.763416	0.0925466	8.249	1.59731e-16
T2D	GCK	MISS_REVEL_05	7:44145176:G:A	901	0.765251	0.0925697	8.26676	1.37654e-16
T2D	GCK	MISS_REVEL_05	7:44145228:T:A	900	0.76671	0.0925797	8.28163	1.21504e-16
T2D	GCK	MISS_REVEL_05	7:44150008:A:C	883	0.772875	0.0932988	8.28387	1.19237e-16
T2D	GCK	MISS_REVEL_05	7:44149790:C:T	796	0.804916	0.0970736	8.29181	1.11535e-16
T2D	GCK	MISS_REVEL_05	7:44153372:C:A	900	0.769057	0.092567	8.30811	9.72365e-17
T2D	GCK	MISS_REVEL_05	7:44145593:A:G	903	0.769123	0.0922929	8.33351	7.84814e-17
T2D	GCK	MISS_REVEL_05	7:44147747:C:T	903	0.769186	0.0922935	8.33413	7.80693e-17
T2D	GCK	MISS_REVEL_05	7:44149813:G:A	903	0.769283	0.0922946	8.33508	7.74443e-17
T2D	GCK	MISS_REVEL_05	7:44150970:C:T	903	0.769458	0.092296	8.33686	7.62908e-17
T2D	GCK	MISS_REVEL_05	7:44145522:C:G	903	0.769557	0.0922968	8.33785	7.56507e-17
T2D	GCK	MISS_REVEL_05	7:44145543:G:C	903	0.769592	0.0922972	8.3382	7.54317e-17
T2D	GCK	MISS_REVEL_05	7:44146463:C:A	903	0.769598	0.0922971	8.33826	7.5389e-17
T2D	GCK	MISS_REVEL_05	7:44150958:T:G	903	0.769638	0.0922975	8.33867	7.51315e-17
T2D	GCK	MISS_REVEL_05	7:44149792:T:C	903	0.769754	0.0922981	8.33987	7.43705e-17
T2D	GCK	MISS_REVEL_05	7:44145618:C:T	903	0.769765	0.0922981	8.33998	7.43009e-17
T2D	GCK	MISS_REVEL_05	7:44145599:G:T	903	0.769767	0.092298	8.34001	7.42846e-17
T2D	GCK	MISS_REVEL_05	7:44152312:A:G	903	0.769783	0.092298	8.34019	7.41742e-17
T2D	GCK	MISS_REVEL_05	7:44146572:G:A	903	0.769816	0.0922983	8.34052	7.39647e-17
T2D	GCK	MISS_REVEL_05	7:44151053:C:T	903	0.769816	0.0922982	8.34052	7.39618e-17
T2D	GCK	MISS_REVEL_05	7:44153339:A:T	903	0.76983	0.0922983	8.34067	7.38696e-17
T2D	GCK	MISS_REVEL_05	7:44147678:C:G	881	0.775915	0.0930262	8.34082	7.37768e-17
T2D	GCK	MISS_REVEL_05	7:44146590:T:C	903	0.769851	0.0922984	8.34088	7.37374e-17
T2D	GCK	MISS_REVEL_05	7:44145560:C:A	903	0.769858	0.0922983	8.34097	7.36837e-17
T2D	GCK	MISS_REVEL_05	7:44145648:G:T	903	0.76991	0.0922986	8.34151	7.33452e-17
T2D	GCK	MISS_REVEL_05	7:44145198:C:G	903	0.769964	0.0922988	8.34208	7.29956e-17
T2D	GCK	MISS_REVEL_05	7:44151075:G:T	903	0.76999	0.0922988	8.34236	7.2824e-17
T2D	GCK	MISS_REVEL_05	7:44150055:G:A	903	0.770014	0.0922989	8.34261	7.26685e-17
T2D	GCK	MISS_REVEL_05	7:44146487:G:T	903	0.770019	0.0922989	8.34266	7.26376e-17
T2D	GCK	MISS_REVEL_05	7:44147717:G:T	903	0.770025	0.0922989	8.34274	7.25902e-17
T2D	GCK	MISS_REVEL_05	7:44153379:C:T	903	0.77018	0.092299	8.34441	7.15721e-17
T2D	GCK	MISS_REVEL_05	7:44150990:A:G	903	0.770332	0.092299	8.34605	7.05856e-17
T2D	GCK	MISS_REVEL_05	7:44145521:C:A	902	0.770664	0.0923091	8.34873	6.89993e-17
T2D	GCK	MISS_REVEL_05	7:44153371:C:G	903	0.770612	0.0922983	8.34915	6.87543e-17
T2D	GCK	MISS_REVEL_05	7:44147690:G:C	903	0.770634	0.0922982	8.3494	6.86117e-17
T2D	GCK	MISS_REVEL_05	7:44153351:G:A	903	0.770695	0.0922979	8.35009	6.82117e-17
T2D	GCK	MISS_REVEL_05	7:44145188:G:A	902	0.770809	0.092307	8.3505	6.7976e-17
T2D	GCK	MISS_REVEL_05	7:44147810:T:A	903	0.770782	0.0922973	8.35107	6.7645e-17
T2D	GCK	MISS_REVEL_05	7:44145502:G:T	902	0.770912	0.0923106	8.35128	6.75264e-17
T2D	GCK	MISS_REVEL_05	7:44146584:C:T	903	0.770905	0.0922964	8.35249	6.68368e-17
T2D	GCK	MISS_REVEL_05	7:44149778:C:T	901	0.771147	0.0923158	8.35336	6.63461e-17
T2D	GCK	MISS_REVEL_05	7:44147653:T:C	903	0.771141	0.0922944	8.35523	6.53032e-17
T2D	GCK	MISS_REVEL_05	7:44147756:C:G	902	0.771506	0.0923118	8.35761	6.40036e-17
T2D	GCK	MISS_REVEL_05	7:44145576:G:A	901	0.771678	0.09232	8.35874	6.33934e-17
T2D	GCK	MISS_REVEL_05	7:44147741:C:T	902	0.772018	0.0923095	8.36336	6.09584e-17
T2D	GCK	MISS_REVEL_05	7:44150030:G:A	900	0.772506	0.0923279	8.36698	5.91147e-17
T2D	GCK	MISS_REVEL_05	7:44150033:T:G	902	0.77273	0.0923094	8.37109	5.7089e-17
T2D	GCK	MISS_REVEL_05	7:44153435:A:T	902	0.772689	0.0923008	8.37143	5.69246e-17
T2D	GCK	MISS_REVEL_05	7:44145170:A:T	844	0.794075	0.0948135	8.37512	5.51656e-17
T2D	GCK	MISS_REVEL_05	7:44147732:C:T	900	0.773397	0.0923319	8.37627	5.46315e-17
T2D	GCK	MISS_REVEL_05	7:44153381:C:T	902	0.773262	0.0922794	8.37957	5.31233e-17
T2D	GCK	MISS_REVEL_05	7:44147771:C:T	901	0.773952	0.0923218	8.3832	5.15087e-17
T2D	GCK	MISS_REVEL_05	7:44147765:G:A	900	0.77433	0.0923311	8.38644	5.01084e-17
T2D	GCK	MISS_REVEL_05	7:44147683:A:G	900	0.774414	0.0923288	8.38756	4.96325e-17
T2D	GCK	MISS_REVEL_05	7:44146557:G:T	900	0.774442	0.0923321	8.38756	4.9632e-17
T2D	GCK	MISS_REVEL_05	7:44153367:C:T	890	0.778467	0.0926837	8.39918	4.49614e-17
T2D	GCK	MISS_REVEL_05	7:44145188:G:C	899	0.776099	0.0923359	8.40518	4.27224e-17
T2D	GCK	MISS_REVEL_05	7:44153322:G:A	896	0.77642	0.0923636	8.40612	4.23783e-17
T2D	GCK	MISS_REVEL_05	7:44145251:C:T	901	0.776202	0.092286	8.41083	4.07134e-17
T2D	GCK	MISS_REVEL_05	7:44152285:C:T	898	0.777441	0.0923529	8.41815	3.82469e-17
T2D	GCK	MISS_REVEL_05	7:44145252:G:A	887	0.782531	0.0927358	8.43829	3.22021e-17
T2D	GCK	MISS_REVEL_05	7:44188941:T:C	904	0.777103	0.0920419	8.44292	3.09495e-17
T2D	GCK	MISS_REVEL_05	NA	904	0.777103	0.0920419	8.44292	3.09495e-17
T2D	GCK	MISS_REVEL_05	7:44153462:A:G	903	0.777349	0.0920458	8.44524	3.03415e-17
T2D	GCK	MISS_REVEL_05	7:44147704:A:G	903	0.777425	0.0920468	8.44598	3.01513e-17
T2D	GCK	MISS_REVEL_05	7:44146596:T:G	903	0.777603	0.0920492	8.44769	2.97121e-17
T2D	GCK	MISS_REVEL_05	7:44147830:G:A	903	0.77773	0.0920505	8.44895	2.93941e-17
T2D	GCK	MISS_REVEL_05	7:44145150:T:C	903	0.777749	0.0920507	8.44914	2.93464e-17
T2D	GCK	MISS_REVEL_05	7:44147689:C:A	903	0.777798	0.0920512	8.44963	2.92232e-17
T2D	GCK	MISS_REVEL_05	7:44152363:C:T	903	0.777812	0.0920513	8.44976	2.919e-17
T2D	GCK	MISS_REVEL_05	7:44153365:C:G	903	0.777829	0.0920516	8.44992	2.91496e-17
T2D	GCK	MISS_REVEL_05	7:44147690:G:A	903	0.77785	0.0920517	8.45014	2.90959e-17
T2D	GCK	MISS_REVEL_05	7:44147800:A:G	903	0.777983	0.0920528	8.45149	2.87614e-17
T2D	GCK	MISS_REVEL_05	7:44145652:G:C	903	0.777987	0.0920529	8.45153	2.87521e-17
T2D	GCK	MISS_REVEL_05	7:44153325:C:T	903	0.778008	0.092053	8.45174	2.86983e-17
T2D	GCK	MISS_REVEL_05	7:44149832:C:T	903	0.77801	0.0920531	8.45176	2.86945e-17
T2D	GCK	MISS_REVEL_05	7:44145162:T:C	903	0.77803	0.0920531	8.45197	2.86421e-17
T2D	GCK	MISS_REVEL_05	7:44153385:C:G	903	0.778063	0.0920534	8.45229	2.85639e-17
T2D	GCK	MISS_REVEL_05	7:44145608:A:G	903	0.778065	0.0920534	8.45232	2.8557e-17
T2D	GCK	MISS_REVEL_05	7:44152285:C:G	903	0.778088	0.0920535	8.45257	2.84961e-17
T2D	GCK	MISS_REVEL_05	7:44151006:G:A	903	0.778186	0.0920541	8.45357	2.82519e-17
T2D	GCK	MISS_REVEL_05	7:44145689:G:A	903	0.77825	0.0920545	8.45423	2.80931e-17
T2D	GCK	MISS_REVEL_05	7:44145727:G:T	903	0.778252	0.0920545	8.45425	2.80881e-17
T2D	GCK	MISS_REVEL_05	7:44145192:C:G	903	0.778253	0.0920545	8.45426	2.8086e-17
T2D	GCK	MISS_REVEL_05	7:44151053:C:A	903	0.778267	0.0920546	8.45441	2.80503e-17
T2D	GCK	MISS_REVEL_05	7:44147816:A:G	903	0.778324	0.0920547	8.45501	2.79057e-17
T2D	GCK	MISS_REVEL_05	7:44145573:T:A	903	0.77834	0.0920548	8.45518	2.78661e-17
T2D	GCK	MISS_REVEL_05	7:44153445:C:T	903	0.778347	0.0920549	8.45525	2.78486e-17
T2D	GCK	MISS_REVEL_05	7:44149857:G:C	903	0.77835	0.0920548	8.45529	2.78396e-17
T2D	GCK	MISS_REVEL_05	7:44151005:G:A	903	0.778385	0.092055	8.45565	2.77528e-17
T2D	GCK	MISS_REVEL_05	7:44147677:T:A	903	0.778397	0.0920551	8.45578	2.77238e-17
T2D	GCK	MISS_REVEL_05	7:44153315:G:T	903	0.778408	0.0920551	8.45589	2.76963e-17
T2D	GCK	MISS_REVEL_05	7:44145618:C:A	903	0.778415	0.0920551	8.45597	2.76787e-17
T2D	GCK	MISS_REVEL_05	7:44145662:T:G	903	0.778426	0.0920551	8.45608	2.76505e-17
T2D	GCK	MISS_REVEL_05	7:44145256:G:C	903	0.778462	0.0920552	8.45648	2.75576e-17
T2D	GCK	MISS_REVEL_05	7:44150021:G:T	903	0.778469	0.0920553	8.45654	2.75434e-17
T2D	GCK	MISS_REVEL_05	7:44150999:C:T	903	0.778509	0.0920554	8.45697	2.74418e-17
T2D	GCK	MISS_REVEL_05	7:44152271:C:G	903	0.778513	0.0920554	8.45701	2.74316e-17
T2D	GCK	MISS_REVEL_05	7:44152321:G:A	903	0.77852	0.0920553	8.45709	2.74141e-17
T2D	GCK	MISS_REVEL_05	7:44145634:C:G	903	0.778523	0.0920554	8.45712	2.74065e-17
T2D	GCK	MISS_REVEL_05	7:44151048:A:G	903	0.778536	0.0920554	8.45726	2.7374e-17
T2D	GCK	MISS_REVEL_05	7:44146580:A:G	903	0.778556	0.0920554	8.45747	2.73238e-17
T2D	GCK	MISS_REVEL_05	7:44151066:A:G	903	0.77856	0.0920555	8.45751	2.73151e-17
T2D	GCK	MISS_REVEL_05	7:44146593:A:G	903	0.778561	0.0920554	8.45752	2.73125e-17
T2D	GCK	MISS_REVEL_05	7:44153460:C:G	902	0.778623	0.0920616	8.45763	2.72861e-17
T2D	GCK	MISS_REVEL_05	7:44150997:A:G	903	0.778653	0.0920556	8.4585	2.70839e-17
T2D	GCK	MISS_REVEL_05	7:44149781:A:T	903	0.778677	0.0920556	8.45877	2.70222e-17
T2D	GCK	MISS_REVEL_05	7:44152378:C:A	903	0.77869	0.0920556	8.45891	2.69887e-17
T2D	GCK	MISS_REVEL_05	7:44145210:C:T	902	0.778752	0.0920621	8.45899	2.69706e-17
T2D	GCK	MISS_REVEL_05	7:44145224:G:A	903	0.77871	0.0920556	8.45913	2.69376e-17
T2D	GCK	MISS_REVEL_05	7:44145560:C:T	903	0.778761	0.0920555	8.45968	2.68107e-17
T2D	GCK	MISS_REVEL_05	7:44188946:T:C	903	0.778772	0.0920556	8.4598	2.67835e-17
T2D	GCK	MISS_REVEL_05	7:44152317:T:C	903	0.778804	0.0920555	8.46016	2.67015e-17
T2D	GCK	MISS_REVEL_05	7:44145173:G:A	903	0.778809	0.0920555	8.46021	2.66896e-17
T2D	GCK	MISS_REVEL_05	7:44188934:C:T	894	0.781668	0.0923897	8.46055	2.66109e-17
T2D	GCK	MISS_REVEL_05	7:44153379:C:A	903	0.778889	0.0920554	8.46109	2.64893e-17
T2D	GCK	MISS_REVEL_05	7:44147764:C:T	902	0.778961	0.092063	8.46118	2.64693e-17
T2D	GCK	MISS_REVEL_05	7:44153427:C:T	902	0.778964	0.0920629	8.46122	2.64596e-17
T2D	GCK	MISS_REVEL_05	7:44146503:G:T	902	0.778997	0.0920632	8.46154	2.63865e-17
T2D	GCK	MISS_REVEL_05	7:44152327:T:C	903	0.778968	0.0920552	8.46196	2.62924e-17
T2D	GCK	MISS_REVEL_05	7:44146548:C:G	902	0.779063	0.0920645	8.46215	2.62496e-17
T2D	GCK	MISS_REVEL_05	7:44147677:T:G	903	0.77899	0.0920552	8.4622	2.62381e-17
T2D	GCK	MISS_REVEL_05	7:44146502:C:T	902	0.779074	0.0920651	8.46221	2.62368e-17
T2D	GCK	MISS_REVEL_05	7:44147756:C:T	903	0.779006	0.092055	8.46241	2.61916e-17
T2D	GCK	MISS_REVEL_05	7:44145269:C:A	903	0.779032	0.092055	8.46268	2.61303e-17
T2D	GCK	MISS_REVEL_05	7:44149817:C:A	903	0.779038	0.092055	8.46274	2.61173e-17
T2D	GCK	MISS_REVEL_05	7:44149763:C:T	902	0.779144	0.0920646	8.46301	2.60558e-17
T2D	GCK	MISS_REVEL_05	7:44153408:A:G	903	0.779095	0.0920547	8.46339	2.59711e-17
T2D	GCK	MISS_REVEL_05	7:44150961:C:A	903	0.779107	0.0920546	8.46352	2.59418e-17
T2D	GCK	MISS_REVEL_05	7:44151010:C:A	903	0.779134	0.0920546	8.46382	2.58749e-17
T2D	GCK	MISS_REVEL_05	7:44146478:A:G	903	0.779151	0.0920545	8.46402	2.58315e-17
T2D	GCK	MISS_REVEL_05	7:44145627:A:T	902	0.779264	0.0920663	8.46416	2.58006e-17
T2D	GCK	MISS_REVEL_05	7:44145610:G:T	903	0.779231	0.0920542	8.46492	2.56328e-17
T2D	GCK	MISS_REVEL_05	7:44152344:C:T	902	0.779359	0.0920668	8.46514	2.5584e-17
T2D	GCK	MISS_REVEL_05	7:44146479:C:G	901	0.779416	0.0920711	8.46537	2.55348e-17
T2D	GCK	MISS_REVEL_05	7:44152384:A:G	903	0.779326	0.0920534	8.46602	2.53923e-17
T2D	GCK	MISS_REVEL_05	7:44146485:G:A	901	0.779518	0.0920722	8.46639	2.53126e-17
T2D	GCK	MISS_REVEL_05	7:44149986:C:T	902	0.779565	0.0920677	8.46729	2.51159e-17
T2D	GCK	MISS_REVEL_05	7:44149799:A:G	903	0.77946	0.0920525	8.46756	2.50578e-17
T2D	GCK	MISS_REVEL_05	7:44147689:C:T	903	0.779469	0.0920524	8.46766	2.50364e-17
T2D	GCK	MISS_REVEL_05	7:44145602:G:A	903	0.779483	0.0920523	8.46783	2.50011e-17
T2D	GCK	MISS_REVEL_05	7:44145170:A:G	903	0.779491	0.0920522	8.46792	2.4982e-17
T2D	GCK	MISS_REVEL_05	7:44151063:T:G	903	0.779579	0.0920515	8.46895	2.47618e-17
T2D	GCK	MISS_REVEL_05	7:44188914:C:T	903	0.779693	0.0920505	8.47027	2.44831e-17
T2D	GCK	MISS_REVEL_05	7:44145242:G:A	902	0.779896	0.0920689	8.47079	2.43727e-17
T2D	GCK	MISS_REVEL_05	7:44145255:C:T	903	0.779757	0.0920497	8.47105	2.43191e-17
T2D	GCK	MISS_REVEL_05	7:44153460:C:T	901	0.780004	0.0920738	8.47151	2.42229e-17
T2D	GCK	MISS_REVEL_05	7:44149838:C:A	902	0.779988	0.0920618	8.47244	2.40307e-17
T2D	GCK	MISS_REVEL_05	7:44149793:C:G	901	0.78012	0.0920735	8.4728	2.39567e-17
T2D	GCK	MISS_REVEL_05	7:44153420:A:T	902	0.780134	0.0920658	8.47366	2.37803e-17
T2D	GCK	MISS_REVEL_05	7:44145143:C:T	902	0.780221	0.0920683	8.47438	2.36335e-17
T2D	GCK	MISS_REVEL_05	7:44153444:T:C	902	0.780301	0.0920664	8.47542	2.34232e-17
T2D	GCK	MISS_REVEL_05	7:44147678:C:T	901	0.780648	0.0920798	8.47795	2.2919e-17
T2D	GCK	MISS_REVEL_05	7:44145269:C:T	901	0.78101	0.0920713	8.48266	2.20098e-17
T2D	GCK	MISS_REVEL_05	7:44151000:C:T	901	0.781267	0.0920798	8.48467	2.16336e-17
T2D	GCK	MISS_REVEL_05	7:44147725:G:T	901	0.781496	0.0920787	8.48726	2.11558e-17
T2D	GCK	MISS_REVEL_05	7:44145617:G:C	901	0.781703	0.0920824	8.48917	2.08126e-17
T2D	GCK	MISS_REVEL_05	7:44146496:G:A	892	0.785432	0.0924186	8.49864	1.91821e-17
T2D	GCK	MISS_REVEL_05	7:44150961:C:T	900	0.782655	0.0920796	8.49976	1.89983e-17
T2D	GCK	MISS_REVEL_05	7:44149793:C:T	899	0.783542	0.0921018	8.50736	1.77944e-17
T2D	GCK	MISS_REVEL_05	7:44145542:C:G	897	0.784105	0.0921182	8.51194	1.71042e-17
T2D	GCK	MISS_REVEL_05	7:44146527:C:G	899	0.784009	0.0921031	8.5123	1.7052e-17
T2D	GCK	MISS_REVEL_05	7:44153438:T:G	900	0.784109	0.092091	8.5145	1.67313e-17
T2D	GCK	MISS_REVEL_05	7:44145716:C:T	891	0.787049	0.0924326	8.51484	1.66815e-17
T2D	GCK	MISS_REVEL_05	7:44147650:A:C	899	0.784336	0.0921028	8.51587	1.65342e-17
T2D	GCK	MISS_REVEL_05	7:44146484:C:T	899	0.785825	0.0920948	8.53279	1.42861e-17
T2D	GCK	MISS_REVEL_05	7:44152326:G:C	897	0.786425	0.0921203	8.53693	1.37831e-17
T2D	GCK	MISS_REVEL_05	7:44145645:G:T	897	0.78708	0.0921219	8.54389	1.29774e-17
T2D	GCK	MISS_REVEL_05	7:44145632:C:G	897	0.787596	0.092122	8.5495	1.23627e-17
T2D	GCK	MISS_REVEL_05	7:44153402:C:T	888	0.790801	0.092477	8.55132	1.21686e-17
T2D	GCK	MISS_REVEL_05	7:44153456:T:C	886	0.795808	0.0924927	8.604	7.69827e-18
T2D	GCK	MISS_REVEL_05	7:44153306:C:T	853	0.815158	0.0936437	8.70489	3.17896e-18
T2D	GCK	MISS_REVEL_05	7:44188937:G:A	841	0.821942	0.0942611	8.71985	2.78582e-18
T2D	GCK	MISS_REVEL_05	7:44152333:C:T	882	0.805241	0.0923048	8.72372	2.69212e-18
T2D	GCK	MISS_REVEL_05	7:44147677:T:C	798	0.87266	0.0954207	9.14539	5.94157e-20
T2D	GCK	MISS_REVEL_07	7:44149977:G:A	534	1.00706	0.111267	9.05087	1.41839e-19
T2D	GCK	MISS_REVEL_07	7:44151069:C:T	521	1.02192	0.112027	9.12205	7.3718e-20
T2D	GCK	MISS_REVEL_07	7:44153403:G:A	540	1.04072	0.1096	9.49561	2.18933e-21
T2D	GCK	MISS_REVEL_07	7:44145270:G:A	537	1.04262	0.109678	9.50624	1.97684e-21
T2D	GCK	MISS_REVEL_07	7:44150978:A:G	540	1.04312	0.109595	9.51793	1.76665e-21
T2D	GCK	MISS_REVEL_07	7:44149772:C:T	542	1.04479	0.109179	9.56945	1.07472e-21
T2D	GCK	MISS_REVEL_07	7:44147720:C:T	542	1.04608	0.109186	9.58071	9.63835e-22
T2D	GCK	MISS_REVEL_07	7:44149981:G:C	542	1.04672	0.109189	9.58635	9.1254e-22
T2D	GCK	MISS_REVEL_07	7:44145212:G:A	542	1.04699	0.109186	9.58904	8.89082e-22
T2D	GCK	MISS_REVEL_07	7:44150004:C:T	542	1.04733	0.109164	9.59409	8.46607e-22
T2D	GCK	MISS_REVEL_07	7:44145176:G:A	541	1.05061	0.109219	9.61929	6.62886e-22
T2D	GCK	MISS_REVEL_07	7:44145228:T:A	540	1.05314	0.109244	9.64027	5.40451e-22
T2D	GCK	MISS_REVEL_07	7:44153372:C:A	540	1.05687	0.109216	9.67686	3.78137e-22
T2D	GCK	MISS_REVEL_07	7:44150008:A:C	523	1.07045	0.11051	9.6864	3.4447e-22
T2D	GCK	MISS_REVEL_07	7:44145593:A:G	543	1.05447	0.108793	9.69244	3.24685e-22
T2D	GCK	MISS_REVEL_07	7:44147747:C:T	543	1.05458	0.108795	9.69325	3.22101e-22
T2D	GCK	MISS_REVEL_07	7:44149813:G:A	543	1.05474	0.108797	9.69456	3.18003e-22
T2D	GCK	MISS_REVEL_07	7:44145522:C:G	543	1.05523	0.108803	9.69857	3.05757e-22
T2D	GCK	MISS_REVEL_07	7:44146463:C:A	543	1.0553	0.108803	9.69914	3.04059e-22
T2D	GCK	MISS_REVEL_07	7:44150958:T:G	543	1.05538	0.108804	9.69983	3.02013e-22
T2D	GCK	MISS_REVEL_07	7:44149792:T:C	543	1.05558	0.108806	9.70156	2.96921e-22
T2D	GCK	MISS_REVEL_07	7:44145599:G:T	543	1.05559	0.108806	9.7016	2.96795e-22
T2D	GCK	MISS_REVEL_07	7:44145618:C:T	543	1.05559	0.108806	9.70164	2.96698e-22
T2D	GCK	MISS_REVEL_07	7:44152312:A:G	543	1.05561	0.108806	9.70181	2.96186e-22
T2D	GCK	MISS_REVEL_07	7:44146572:G:A	543	1.05567	0.108806	9.70232	2.94721e-22
T2D	GCK	MISS_REVEL_07	7:44151053:C:T	543	1.05567	0.108806	9.70232	2.94709e-22
T2D	GCK	MISS_REVEL_07	7:44153339:A:T	543	1.0557	0.108806	9.70257	2.93987e-22
T2D	GCK	MISS_REVEL_07	7:44145560:C:A	543	1.05574	0.108807	9.7029	2.93039e-22
T2D	GCK	MISS_REVEL_07	7:44146590:T:C	543	1.05574	0.108806	9.70292	2.92987e-22
T2D	GCK	MISS_REVEL_07	7:44145648:G:T	543	1.05583	0.108807	9.70374	2.90631e-22
T2D	GCK	MISS_REVEL_07	7:44145198:C:G	543	1.05593	0.108807	9.70455	2.88333e-22
T2D	GCK	MISS_REVEL_07	7:44151075:G:T	543	1.05597	0.108807	9.70491	2.87316e-22
T2D	GCK	MISS_REVEL_07	7:44150055:G:A	543	1.05601	0.108808	9.70526	2.86343e-22
T2D	GCK	MISS_REVEL_07	7:44146487:G:T	543	1.05602	0.108807	9.70536	2.86075e-22
T2D	GCK	MISS_REVEL_07	7:44147717:G:T	543	1.05603	0.108807	9.70547	2.85748e-22
T2D	GCK	MISS_REVEL_07	7:44153379:C:T	543	1.05628	0.108808	9.70778	2.79365e-22
T2D	GCK	MISS_REVEL_07	7:44150990:A:G	543	1.05653	0.108807	9.71013	2.73001e-22
T2D	GCK	MISS_REVEL_07	7:44145521:C:A	542	1.05719	0.108833	9.71386	2.63178e-22
T2D	GCK	MISS_REVEL_07	7:44147690:G:C	543	1.05703	0.108805	9.71488	2.60544e-22
T2D	GCK	MISS_REVEL_07	7:44153351:G:A	543	1.05712	0.108805	9.71575	2.5835e-22
T2D	GCK	MISS_REVEL_07	7:44145188:G:A	542	1.05741	0.108828	9.71635	2.56831e-22
T2D	GCK	MISS_REVEL_07	7:44147810:T:A	543	1.05725	0.108803	9.71711	2.54903e-22
T2D	GCK	MISS_REVEL_07	7:44145502:G:T	542	1.05762	0.108837	9.71744	2.5408e-22
T2D	GCK	MISS_REVEL_07	7:44146584:C:T	543	1.05744	0.108801	9.71904	2.50141e-22
T2D	GCK	MISS_REVEL_07	7:44149778:C:T	541	1.05807	0.108851	9.7203	2.47044e-22
T2D	GCK	MISS_REVEL_07	7:44147653:T:C	543	1.05781	0.108797	9.72284	2.40971e-22
T2D	GCK	MISS_REVEL_07	7:44147756:C:G	542	1.05861	0.108839	9.72635	2.32787e-22
T2D	GCK	MISS_REVEL_07	7:44145576:G:A	541	1.05898	0.108861	9.72788	2.29316e-22
T2D	GCK	MISS_REVEL_07	7:44147741:C:T	542	1.05943	0.108834	9.73435	2.15188e-22
T2D	GCK	MISS_REVEL_07	7:44150030:G:A	540	1.06045	0.108881	9.73951	2.04544e-22
T2D	GCK	MISS_REVEL_07	7:44150033:T:G	542	1.06061	0.108833	9.74525	1.93293e-22
T2D	GCK	MISS_REVEL_07	7:44153435:A:T	542	1.06045	0.108814	9.74546	1.92903e-22
T2D	GCK	MISS_REVEL_07	7:44147732:C:T	540	1.06197	0.10889	9.75269	1.79641e-22
T2D	GCK	MISS_REVEL_07	7:44153381:C:T	542	1.06116	0.108773	9.75572	1.74351e-22
T2D	GCK	MISS_REVEL_07	7:44147771:C:T	541	1.06276	0.108864	9.76226	1.6347e-22
T2D	GCK	MISS_REVEL_07	7:44147765:G:A	540	1.06349	0.108889	9.76679	1.56325e-22
T2D	GCK	MISS_REVEL_07	7:44147683:A:G	540	1.06361	0.108884	9.7683	1.54012e-22
T2D	GCK	MISS_REVEL_07	7:44145188:G:C	539	1.06647	0.108901	9.79303	1.20631e-22
T2D	GCK	MISS_REVEL_07	7:44152285:C:T	538	1.06887	0.108944	9.81121	1.00757e-22
T2D	GCK	MISS_REVEL_07	NA	544	1.06535	0.108428	9.82542	8.75094e-23
T2D	GCK	MISS_REVEL_07	7:44147704:A:G	543	1.06594	0.108441	9.8297	8.38705e-23
T2D	GCK	MISS_REVEL_07	7:44146596:T:G	543	1.06626	0.108447	9.8321	8.18938e-23
T2D	GCK	MISS_REVEL_07	7:44147830:G:A	543	1.06649	0.10845	9.83387	8.04628e-23
T2D	GCK	MISS_REVEL_07	7:44147689:C:A	543	1.06661	0.108452	9.83484	7.96979e-23
T2D	GCK	MISS_REVEL_07	7:44152363:C:T	543	1.06663	0.108452	9.83502	7.9548e-23
T2D	GCK	MISS_REVEL_07	7:44147690:G:A	543	1.0667	0.108453	9.83555	7.91303e-23
T2D	GCK	MISS_REVEL_07	7:44147800:A:G	543	1.06693	0.108456	9.83746	7.76475e-23
T2D	GCK	MISS_REVEL_07	7:44153325:C:T	543	1.06697	0.108456	9.83782	7.73669e-23
T2D	GCK	MISS_REVEL_07	7:44149832:C:T	543	1.06698	0.108456	9.83784	7.73544e-23
T2D	GCK	MISS_REVEL_07	7:44145162:T:C	543	1.06701	0.108457	9.83815	7.7119e-23
T2D	GCK	MISS_REVEL_07	7:44145608:A:G	543	1.06707	0.108457	9.83863	7.6745e-23
T2D	GCK	MISS_REVEL_07	7:44152285:C:G	543	1.06711	0.108457	9.83899	7.64772e-23
T2D	GCK	MISS_REVEL_07	7:44151006:G:A	543	1.06728	0.108459	9.8404	7.54093e-23
T2D	GCK	MISS_REVEL_07	7:44145192:C:G	543	1.06739	0.10846	9.84137	7.46862e-23
T2D	GCK	MISS_REVEL_07	7:44151053:C:A	543	1.06742	0.10846	9.84158	7.45325e-23
T2D	GCK	MISS_REVEL_07	7:44147816:A:G	543	1.06751	0.10846	9.84243	7.39002e-23
T2D	GCK	MISS_REVEL_07	7:44153445:C:T	543	1.06755	0.108461	9.84277	7.36559e-23
T2D	GCK	MISS_REVEL_07	7:44151005:G:A	543	1.06762	0.108461	9.84334	7.32401e-23
T2D	GCK	MISS_REVEL_07	7:44147677:T:A	543	1.06764	0.108461	9.84351	7.31176e-23
T2D	GCK	MISS_REVEL_07	7:44153315:G:T	543	1.06765	0.108461	9.84367	7.30017e-23
T2D	GCK	MISS_REVEL_07	7:44145662:T:G	543	1.06768	0.108461	9.84394	7.28027e-23
T2D	GCK	MISS_REVEL_07	7:44150021:G:T	543	1.06775	0.108461	9.84457	7.23482e-23
T2D	GCK	MISS_REVEL_07	7:44150999:C:T	543	1.06782	0.108461	9.84518	7.19069e-23
T2D	GCK	MISS_REVEL_07	7:44151048:A:G	543	1.06787	0.108461	9.84558	7.16214e-23
T2D	GCK	MISS_REVEL_07	7:44146580:A:G	543	1.0679	0.108462	9.84591	7.13932e-23
T2D	GCK	MISS_REVEL_07	7:44146593:A:G	543	1.06791	0.108462	9.84597	7.13495e-23
T2D	GCK	MISS_REVEL_07	7:44150997:A:G	543	1.06806	0.108462	9.84732	7.03957e-23
T2D	GCK	MISS_REVEL_07	7:44149781:A:T	543	1.0681	0.108462	9.8477	7.01303e-23
T2D	GCK	MISS_REVEL_07	7:44152378:C:A	543	1.06812	0.108462	9.84791	6.99833e-23
T2D	GCK	MISS_REVEL_07	7:44145210:C:T	542	1.0683	0.108479	9.84798	6.99342e-23
T2D	GCK	MISS_REVEL_07	7:44145224:G:A	543	1.06815	0.108462	9.84822	6.97707e-23
T2D	GCK	MISS_REVEL_07	7:44145560:C:T	543	1.06824	0.108461	9.84899	6.92384e-23
T2D	GCK	MISS_REVEL_07	7:44145173:G:A	543	1.06832	0.108461	9.84973	6.87274e-23
T2D	GCK	MISS_REVEL_07	7:44153379:C:A	543	1.06844	0.108461	9.85096	6.78922e-23
T2D	GCK	MISS_REVEL_07	7:44147764:C:T	542	1.06866	0.108481	9.85108	6.78089e-23
T2D	GCK	MISS_REVEL_07	7:44153427:C:T	542	1.06866	0.108481	9.85115	6.77657e-23
T2D	GCK	MISS_REVEL_07	7:44152327:T:C	543	1.06857	0.108461	9.85218	6.70719e-23
T2D	GCK	MISS_REVEL_07	7:44149817:C:A	543	1.06868	0.10846	9.85325	6.63623e-23
T2D	GCK	MISS_REVEL_07	7:44149763:C:T	542	1.06898	0.108485	9.85368	6.60814e-23
T2D	GCK	MISS_REVEL_07	7:44153408:A:G	543	1.06878	0.108459	9.85417	6.5756e-23
T2D	GCK	MISS_REVEL_07	7:44150961:C:A	543	1.06879	0.108459	9.85435	6.56373e-23
T2D	GCK	MISS_REVEL_07	7:44146478:A:G	543	1.06887	0.108459	9.85505	6.51869e-23
T2D	GCK	MISS_REVEL_07	7:44145627:A:T	542	1.06919	0.108489	9.85528	6.50355e-23
T2D	GCK	MISS_REVEL_07	7:44146485:G:A	541	1.06969	0.108506	9.85841	6.30367e-23
T2D	GCK	MISS_REVEL_07	7:44149986:C:T	542	1.06971	0.108493	9.85973	6.22165e-23
T2D	GCK	MISS_REVEL_07	7:44145602:G:A	543	1.06939	0.108454	9.8603	6.18638e-23
T2D	GCK	MISS_REVEL_07	7:44145170:A:G	543	1.0694	0.108453	9.86042	6.17884e-23
T2D	GCK	MISS_REVEL_07	7:44145252:G:A	527	1.08122	0.10964	9.86156	6.10929e-23
T2D	GCK	MISS_REVEL_07	7:44151063:T:G	543	1.06954	0.108452	9.86184	6.09227e-23
T2D	GCK	MISS_REVEL_07	7:44145255:C:T	543	1.0698	0.108448	9.86469	5.92147e-23
T2D	GCK	MISS_REVEL_07	7:44149838:C:A	542	1.07033	0.108478	9.86683	5.7965e-23
T2D	GCK	MISS_REVEL_07	7:44153420:A:T	542	1.07062	0.108488	9.86861	5.69473e-23
T2D	GCK	MISS_REVEL_07	7:44153444:T:C	542	1.0709	0.108489	9.87108	5.55633e-23
T2D	GCK	MISS_REVEL_07	7:44151000:C:T	541	1.07265	0.108522	9.88417	4.87623e-23
T2D	GCK	MISS_REVEL_07	7:44145617:G:C	541	1.0734	0.108528	9.89051	4.57696e-23
T2D	GCK	MISS_REVEL_07	7:44150961:C:T	540	1.07494	0.108524	9.90511	3.95516e-23
T2D	GCK	MISS_REVEL_07	7:44145170:A:T	484	1.12265	0.113278	9.91062	3.74313e-23
T2D	GCK	MISS_REVEL_07	7:44149793:C:T	539	1.07667	0.108578	9.91607	3.54441e-23
T2D	GCK	MISS_REVEL_07	7:44145542:C:G	537	1.07781	0.108622	9.92263	3.31895e-23
T2D	GCK	MISS_REVEL_07	7:44147650:A:C	539	1.07798	0.10858	9.92804	3.14361e-23
T2D	GCK	MISS_REVEL_07	7:44146484:C:T	539	1.08034	0.10856	9.95161	2.48124e-23
T2D	GCK	MISS_REVEL_07	7:44152326:G:C	537	1.08165	0.108626	9.95762	2.33593e-23
T2D	GCK	MISS_REVEL_07	7:44153402:C:T	528	1.09254	0.109257	9.9997	1.52858e-23
T2D	GCK	MISS_REVEL_07	7:44152333:C:T	522	1.11523	0.109099	10.2222	1.57725e-24
T2D	GCK	MISS_REVEL_07	7:44153306:C:T	493	1.14644	0.111425	10.2888	7.91425e-25
T2D	GCK	MISS_REVEL_07	7:44147677:T:C	438	1.27093	0.115042	11.0475	2.2541e-28
T2D	GIGYF1	HC_PTV	7:100687545:CA:C	134	1.4144	0.200188	7.06537	1.60189e-12
T2D	GIGYF1	HC_PTV	7:100684236:C:T	180	1.36568	0.174426	7.82957	4.89557e-15
T2D	GIGYF1	HC_PTV	7:100683197:G:A	181	1.38443	0.173055	7.99991	1.24506e-15
T2D	GIGYF1	HC_PTV	7:100684539:AG:A	181	1.38595	0.173085	8.00732	1.17232e-15
T2D	GIGYF1	HC_PTV	7:100687378:GT:G	181	1.3861	0.173088	8.00804	1.16551e-15
T2D	GIGYF1	HC_PTV	7:100686356:G:A	181	1.38635	0.17309	8.00942	1.15252e-15
T2D	GIGYF1	HC_PTV	7:100683836:AG:A	181	1.38716	0.173099	8.01367	1.11334e-15
T2D	GIGYF1	HC_PTV	7:100687554:G:GA	181	1.38717	0.1731	8.01368	1.11327e-15
T2D	GIGYF1	HC_PTV	7:100686052:C:A	181	1.38733	0.173101	8.01458	1.10512e-15
T2D	GIGYF1	HC_PTV	7:100683374:TTCTCC:T	181	1.38771	0.173103	8.01668	1.08644e-15
T2D	GIGYF1	HC_PTV	7:100685054:G:A	180	1.38879	0.173218	8.01756	1.07862e-15
T2D	GIGYF1	HC_PTV	7:100682387:TG:T	181	1.38841	0.173105	8.02062	1.05209e-15
T2D	GIGYF1	HC_PTV	7:100686033:TG:T	181	1.38906	0.173106	8.02435	1.02061e-15
T2D	GIGYF1	HC_PTV	7:100683218:C:A	181	1.3891	0.173106	8.02455	1.01897e-15
T2D	GIGYF1	HC_PTV	7:100684338:C:G	181	1.38938	0.173105	8.02625	1.00496e-15
T2D	GIGYF1	HC_PTV	7:100687884:C:G	181	1.38946	0.173103	8.02675	1.00085e-15
T2D	GIGYF1	HC_PTV	7:100684132:G:A	180	1.39094	0.173219	8.03	9.74746e-16
T2D	GIGYF1	HC_PTV	7:100687323:G:A	181	1.39017	0.173098	8.03109	9.66106e-16
T2D	GIGYF1	HC_PTV	7:100685455:G:GA	181	1.39132	0.173084	8.03841	9.1012e-16
T2D	GIGYF1	HC_PTV	7:100687546:AG:A	181	1.39132	0.173084	8.03842	9.10026e-16
T2D	GIGYF1	HC_PTV	7:100683167:C:CG	181	1.39134	0.173084	8.03857	9.08929e-16
T2D	GIGYF1	HC_PTV	7:100682237:T:G	181	1.3916	0.17308	8.04023	8.96692e-16
T2D	GIGYF1	HC_PTV	7:100682207:CTCCT:C	181	1.39162	0.173079	8.04037	8.95699e-16
T2D	GIGYF1	HC_PTV	7:100682434:CTCCG:C	181	1.39184	0.173076	8.04182	8.85132e-16
T2D	GIGYF1	HC_PTV	7:100682364:C:A	181	1.3924	0.173064	8.04559	8.58278e-16
T2D	GIGYF1	HC_PTV	7:100687341:G:A	180	1.39402	0.173198	8.04871	8.36737e-16
T2D	GIGYF1	HC_PTV	7:100682120:CA:C	181	1.39286	0.173053	8.04874	8.36486e-16
T2D	GIGYF1	HC_PTV	7:100687045:C:CT	181	1.39311	0.173047	8.05046	8.24815e-16
T2D	GIGYF1	HC_PTV	7:100686687:GGCCCTGCTCCGAGCCTCCAGCT:G	181	1.39317	0.173045	8.05092	8.21732e-16
T2D	GIGYF1	HC_PTV	7:100683303:C:T	180	1.39527	0.173251	8.05345	8.0489e-16
T2D	GIGYF1	HC_PTV	7:100686306:G:GT	181	1.39469	0.172998	8.06186	7.51408e-16
T2D	GIGYF1	HC_PTV	7:100683231:C:T	180	1.39752	0.173218	8.06799	7.14635e-16
T2D	GIGYF1	HC_PTV	7:100682591:TGA:T	179	1.40358	0.173487	8.09042	5.94603e-16
T2D	GIGYF1	HC_PTV	7:100687532:G:A	179	1.40562	0.173527	8.1003	5.48246e-16
T2D	GIGYF1	HC_PTV	7:100687546:A:AG	178	1.4166	0.173641	8.15819	3.40095e-16
T2D	GIGYF1	HC_PTV	NA	182	1.40965	0.171822	8.20411	2.32311e-16
T2D	GIGYF1	HC_PTV	7:100683585:CCT:C	181	1.41234	0.171937	8.2143	2.13414e-16
T2D	GIGYF1	HC_PTV	7:100688192:CAAGTGACTCACCACTCAGGCCCA:C	181	1.41275	0.171951	8.21602	2.10363e-16
T2D	GIGYF1	HC_PTV	7:100683128:T:TGGCCA	181	1.41345	0.171971	8.21909	2.05057e-16
T2D	GIGYF1	HC_PTV	7:100686067:CCTTGGGGCCCTTCTG:C	181	1.41349	0.171973	8.21923	2.04822e-16
T2D	GIGYF1	HC_PTV	7:100682483:C:G	181	1.41366	0.171978	8.22003	2.03459e-16
T2D	GIGYF1	HC_PTV	7:100686697:C:A	181	1.4137	0.171979	8.2202	2.03166e-16
T2D	GIGYF1	HC_PTV	7:100683552:T:A	181	1.41431	0.171994	8.22297	1.98527e-16
T2D	GIGYF1	HC_PTV	7:100682321:C:A	181	1.41468	0.172002	8.22479	1.95537e-16
T2D	GIGYF1	HC_PTV	7:100682447:CG:C	181	1.41479	0.172005	8.2253	1.94703e-16
T2D	GIGYF1	HC_PTV	7:100682338:G:GGCGCTCAGCGTGTGCAGCATCTGCTC	181	1.41486	0.172006	8.22565	1.94128e-16
T2D	GIGYF1	HC_PTV	7:100682700:CTT:C	177	1.43015	0.173862	8.22575	1.93967e-16
T2D	GIGYF1	HC_PTV	7:100683366:G:A	181	1.41513	0.172011	8.22696	1.92029e-16
T2D	GIGYF1	HC_PTV	7:100683817:CCTGA:C	181	1.41525	0.172013	8.22756	1.91073e-16
T2D	GIGYF1	HC_PTV	7:100683549:C:CT	181	1.41532	0.172015	8.22785	1.90597e-16
T2D	GIGYF1	HC_PTV	7:100682321:C:G	181	1.4154	0.172016	8.22828	1.8992e-16
T2D	GIGYF1	HC_PTV	7:100684524:G:A	181	1.4154	0.172016	8.2283	1.89888e-16
T2D	GIGYF1	HC_PTV	7:100682237:T:C	181	1.41542	0.172016	8.22839	1.89752e-16
T2D	GIGYF1	HC_PTV	7:100687504:C:T	181	1.41554	0.172018	8.22901	1.88764e-16
T2D	GIGYF1	HC_PTV	7:100683548:A:C	181	1.41555	0.172019	8.22903	1.88738e-16
T2D	GIGYF1	HC_PTV	7:100683334:C:CT	181	1.41564	0.172021	8.22945	1.88076e-16
T2D	GIGYF1	HC_PTV	7:100683396:C:A	181	1.41576	0.172022	8.23013	1.87011e-16
T2D	GIGYF1	HC_PTV	7:100687524:CCT:C	181	1.41576	0.172022	8.23013	1.87009e-16
T2D	GIGYF1	HC_PTV	7:100683415:CCT:C	181	1.41623	0.172029	8.2325	1.83343e-16
T2D	GIGYF1	HC_PTV	7:100684098:GGC:G	181	1.41624	0.172029	8.23258	1.83225e-16
T2D	GIGYF1	HC_PTV	7:100685129:G:A	181	1.41644	0.172031	8.23362	1.81635e-16
T2D	GIGYF1	HC_PTV	7:100683112:A:ATGGACAGCCCCTGCTTGGCC	181	1.41649	0.172032	8.23388	1.81252e-16
T2D	GIGYF1	HC_PTV	7:100682048:AGCTGCTGGTGCCGGCTGCCTCACCT:A	181	1.41651	0.172032	8.23403	1.81023e-16
T2D	GIGYF1	HC_PTV	7:100682369:C:T	181	1.41688	0.172036	8.23597	1.78103e-16
T2D	GIGYF1	HC_PTV	7:100688225:GTC:G	181	1.41703	0.172038	8.23674	1.76962e-16
T2D	GIGYF1	HC_PTV	7:100683315:G:GAC	181	1.41709	0.172038	8.23709	1.76445e-16
T2D	GIGYF1	HC_PTV	7:100683908:G:A	181	1.41717	0.172039	8.23749	1.75861e-16
T2D	GIGYF1	HC_PTV	7:100686730:G:A	181	1.41722	0.172038	8.23787	1.75308e-16
T2D	GIGYF1	HC_PTV	7:100681994:C:T	181	1.4173	0.17204	8.23823	1.74778e-16
T2D	GIGYF1	HC_PTV	7:100684895:C:G	181	1.4179	0.172042	8.24158	1.69951e-16
T2D	GIGYF1	HC_PTV	7:100686747:C:CG	181	1.418	0.17204	8.24224	1.69023e-16
T2D	GIGYF1	HC_PTV	7:100685399:C:T	180	1.41922	0.172171	8.24307	1.67842e-16
T2D	GIGYF1	HC_PTV	7:100688019:G:A	181	1.41823	0.172042	8.24349	1.67253e-16
T2D	GIGYF1	HC_PTV	7:100682236:C:T	181	1.41828	0.172042	8.24383	1.66779e-16
T2D	GIGYF1	HC_PTV	7:100682484:T:G	181	1.41834	0.172043	8.2441	1.66411e-16
T2D	GIGYF1	HC_PTV	7:100682217:A:AT	181	1.41841	0.172043	8.2445	1.65849e-16
T2D	GIGYF1	HC_PTV	7:100683122:CCT:C	181	1.41847	0.172042	8.24489	1.65309e-16
T2D	GIGYF1	HC_PTV	7:100682071:C:T	180	1.4195	0.17216	8.24521	1.6487e-16
T2D	GIGYF1	HC_PTV	7:100682430:C:CT	181	1.41853	0.172042	8.24522	1.64861e-16
T2D	GIGYF1	HC_PTV	7:100682198:G:GGA	181	1.41884	0.172041	8.24706	1.62334e-16
T2D	GIGYF1	HC_PTV	7:100683151:GGCGGGGAGCTGGGT:G	181	1.41899	0.172042	8.24793	1.61159e-16
T2D	GIGYF1	HC_PTV	7:100688089:G:GC	181	1.41914	0.17204	8.24889	1.5987e-16
T2D	GIGYF1	HC_PTV	7:100682484:T:C	180	1.42056	0.172197	8.24965	1.58859e-16
T2D	GIGYF1	HC_PTV	7:100686749:C:T	181	1.41935	0.172039	8.25014	1.58215e-16
T2D	GIGYF1	HC_PTV	7:100682702:T:A	181	1.41962	0.172037	8.25181	1.56008e-16
T2D	GIGYF1	HC_PTV	7:100686365:G:A	181	1.42028	0.172031	8.25593	1.5072e-16
T2D	GIGYF1	HC_PTV	7:100686817:G:A	181	1.42031	0.172031	8.25612	1.50483e-16
T2D	GIGYF1	HC_PTV	7:100686677:G:GAGAC	181	1.42042	0.17203	8.25684	1.49584e-16
T2D	GIGYF1	HC_PTV	7:100684110:T:TC	180	1.42211	0.172207	8.25817	1.47926e-16
T2D	GIGYF1	HC_PTV	7:100687787:C:T	181	1.42119	0.172019	8.26185	1.43427e-16
T2D	GIGYF1	HC_PTV	7:100686421:C:CG	181	1.42128	0.172018	8.26242	1.42744e-16
T2D	GIGYF1	HC_PTV	7:100682071:C:A	180	1.42354	0.172238	8.26496	1.39737e-16
T2D	GIGYF1	HC_PTV	7:100682662:TC:T	181	1.42202	0.172003	8.26739	1.36925e-16
T2D	GIGYF1	HC_PTV	7:100684271:GCTGC:G	181	1.42222	0.172	8.26874	1.35386e-16
T2D	GIGYF1	HC_PTV	7:100687408:T:C	181	1.42252	0.171992	8.27088	1.32971e-16
T2D	GIGYF1	HC_PTV	7:100687613:TTC:T	180	1.4253	0.172261	8.27406	1.29476e-16
T2D	GIGYF1	HC_PTV	7:100686182:TGA:T	180	1.42509	0.172212	8.27523	1.28207e-16
T2D	GIGYF1	HC_PTV	7:100681954:G:A	181	1.42328	0.171972	8.27626	1.27101e-16
T2D	GIGYF1	HC_PTV	7:100682153:CGT:C	181	1.42367	0.17196	8.27907	1.2414e-16
T2D	GIGYF1	HC_PTV	7:100682749:A:AG	180	1.42545	0.172168	8.27945	1.23749e-16
T2D	GIGYF1	HC_PTV	7:100684339:T:G	179	1.43262	0.17248	8.306	9.89813e-17
T2D	GIGYF1	HC_PTV	7:100683017:G:A	177	1.43588	0.172639	8.31725	9.0027e-17
T2D	GIGYF1	HC_PTV	7:100682748:CA:C	179	1.43511	0.172439	8.32242	8.6188e-17
T2D	HNF1A	HC_PTV	12:120994313:G:GC	35	2.81913	0.349181	8.07354	6.82889e-16
T2D	HNF1A	HC_PTV	12:121001115:C:T	37	3.06452	0.348385	8.79634	1.41345e-18
T2D	HNF1A	HC_PTV	12:120978928:C:T	40	2.97527	0.33337	8.92482	4.46408e-19
T2D	HNF1A	HC_PTV	12:120994314:GC:G	41	2.98435	0.329849	9.04763	1.46106e-19
T2D	HNF1A	HC_PTV	12:120993678:C:T	41	3.02351	0.330408	9.15084	5.64922e-20
T2D	HNF1A	HC_PTV	12:120997560:C:T	41	3.08525	0.333046	9.26373	1.97405e-20
T2D	HNF1A	HC_PTV	12:120988909:GA:G	42	3.04079	0.327318	9.29001	1.54272e-20
T2D	HNF1A	HC_PTV	12:120997491:GCA:G	41	3.1211	0.334638	9.32682	1.09099e-20
T2D	HNF1A	HC_PTV	12:120993519:G:A	42	3.06327	0.327896	9.3422	9.4353e-21
T2D	HNF1A	HC_PTV	12:120994314:G:GC	38	3.35761	0.359364	9.34319	9.34713e-21
T2D	HNF1A	HC_PTV	12:120996672:CA:C	42	3.06472	0.32788	9.34707	9.01057e-21
T2D	HNF1A	HC_PTV	12:120978951:CA:C	42	3.06494	0.327878	9.34782	8.94756e-21
T2D	HNF1A	HC_PTV	12:120996743:G:A	41	3.13494	0.334697	9.36652	7.49649e-21
T2D	HNF1A	HC_PTV	NA	43	3.10162	0.325277	9.53531	1.49445e-21
T2D	HNF1A	HC_PTV	12:120993639:C:T	42	3.16728	0.332129	9.53632	1.47998e-21
T2D	HNF1A	HC_PTV	12:120997647:CAGCTGCAG:C	42	3.16999	0.332124	9.54459	1.36644e-21
T2D	HNF1A	HC_PTV	12:121001080:TG:T	42	3.17428	0.332081	9.55873	1.19215e-21
T2D	HNF1A	HC_PTV	12:120996557:GC:G	42	3.1745	0.332078	9.55951	1.1832e-21
T2D	HNF1A	HC_PTV	12:121001097:TC:T	41	3.25653	0.339519	9.5916	8.67275e-22
T2D	HNF1A	HC_PTV	12:120989032:C:T	42	3.18509	0.331713	9.60196	7.84381e-22
T2D	HNF4A	MISS_REVEL_05	20:44414519:G:A	2008	0.362574	0.0699238	5.18527	2.15697e-07
T2D	HNF4A	MISS_REVEL_05	20:44413714:C:T	2224	0.360188	0.0657026	5.4821	4.20313e-08
T2D	HNF4A	MISS_REVEL_05	20:44429577:A:G	2361	0.407515	0.0628267	6.48634	8.79464e-11
T2D	HNF4A	MISS_REVEL_05	20:44414544:G:C	2378	0.414127	0.0624499	6.63135	3.32621e-11
T2D	HNF4A	MISS_REVEL_05	20:44424117:G:T	2377	0.414574	0.0624532	6.63815	3.17646e-11
T2D	HNF4A	MISS_REVEL_05	20:44407397:G:A	2364	0.416266	0.0625676	6.65306	2.87051e-11
T2D	HNF4A	MISS_REVEL_05	20:44424116:C:T	2374	0.416484	0.0624592	6.66809	2.59146e-11
T2D	HNF4A	MISS_REVEL_05	20:44413696:G:A	2376	0.41668	0.0624553	6.67166	2.52927e-11
T2D	HNF4A	MISS_REVEL_05	20:44413715:G:A	2290	0.424505	0.0633428	6.7017	2.06007e-11
T2D	HNF4A	MISS_REVEL_05	20:44424209:G:A	2365	0.41981	0.0624817	6.71893	1.83068e-11
T2D	HNF4A	MISS_REVEL_05	20:44406204:G:A	2353	0.422014	0.062592	6.7423	1.55895e-11
T2D	HNF4A	MISS_REVEL_05	20:44419741:C:T	2382	0.420211	0.0622762	6.74753	1.5038e-11
T2D	HNF4A	MISS_REVEL_05	20:44414642:G:A	2380	0.42059	0.0622806	6.75315	1.44673e-11
T2D	HNF4A	MISS_REVEL_05	20:44424086:G:A	2382	0.420593	0.0622782	6.75345	1.44371e-11
T2D	HNF4A	MISS_REVEL_05	20:44424222:T:C	2379	0.421707	0.0622836	6.77075	1.28115e-11
T2D	HNF4A	MISS_REVEL_05	20:44424101:C:T	2379	0.421826	0.0622837	6.77265	1.26446e-11
T2D	HNF4A	MISS_REVEL_05	20:44414597:C:A	2377	0.422646	0.0622898	6.78517	1.15952e-11
T2D	HNF4A	MISS_REVEL_05	20:44424114:C:G	2366	0.424293	0.0624015	6.79941	1.0505e-11
T2D	HNF4A	MISS_REVEL_05	20:44419828:G:A	2376	0.423748	0.0622904	6.80279	1.02612e-11
T2D	HNF4A	MISS_REVEL_05	20:44406216:C:T	2383	0.423273	0.0621927	6.80583	1.00468e-11
T2D	HNF4A	MISS_REVEL_05	20:44419742:G:A	2383	0.423367	0.0621932	6.80729	9.94511e-12
T2D	HNF4A	MISS_REVEL_05	20:44424081:T:G	2383	0.423373	0.0621933	6.80738	9.93956e-12
T2D	HNF4A	MISS_REVEL_05	20:44424116:C:A	2383	0.423421	0.0621936	6.80811	9.88878e-12
T2D	HNF4A	MISS_REVEL_05	20:44407403:G:C	2383	0.423491	0.0621939	6.80921	9.81377e-12
T2D	HNF4A	MISS_REVEL_05	20:44424224:G:T	2383	0.423528	0.0621941	6.80979	9.77436e-12
T2D	HNF4A	MISS_REVEL_05	20:44413739:A:G	2383	0.423566	0.0621944	6.81036	9.73579e-12
T2D	HNF4A	MISS_REVEL_05	20:44407388:C:T	2371	0.424308	0.0623025	6.81044	9.72987e-12
T2D	HNF4A	MISS_REVEL_05	20:44419738:C:T	2382	0.423588	0.0621957	6.81056	9.72183e-12
T2D	HNF4A	MISS_REVEL_05	20:44419837:G:C	2383	0.423603	0.0621942	6.81097	9.69411e-12
T2D	HNF4A	MISS_REVEL_05	20:44406202:G:C	2383	0.423634	0.0621942	6.81147	9.66091e-12
T2D	HNF4A	MISS_REVEL_05	20:44424038:C:A	2382	0.423644	0.0621954	6.81151	9.65807e-12
T2D	HNF4A	MISS_REVEL_05	20:44418506:C:T	2383	0.423651	0.0621945	6.81171	9.64429e-12
T2D	HNF4A	MISS_REVEL_05	20:44413759:T:C	2383	0.423688	0.0621945	6.8123	9.60496e-12
T2D	HNF4A	MISS_REVEL_05	20:44413711:G:A	2383	0.423736	0.0621945	6.81309	9.55253e-12
T2D	HNF4A	MISS_REVEL_05	20:44406138:C:T	2383	0.423768	0.0621945	6.8136	9.5189e-12
T2D	HNF4A	MISS_REVEL_05	20:44413741:G:C	2383	0.423821	0.0621944	6.81445	9.46245e-12
T2D	HNF4A	MISS_REVEL_05	20:44407448:T:A	2383	0.423839	0.0621944	6.81475	9.44274e-12
T2D	HNF4A	MISS_REVEL_05	20:44406208:G:A	2383	0.423938	0.0621932	6.81647	9.33037e-12
T2D	HNF4A	MISS_REVEL_05	20:44419766:T:C	2382	0.423953	0.0621924	6.8168	9.30893e-12
T2D	HNF4A	MISS_REVEL_05	20:44414555:A:T	2383	0.424024	0.0621938	6.81778	9.24574e-12
T2D	HNF4A	MISS_REVEL_05	20:44424210:G:A	2383	0.424028	0.0621938	6.81786	9.24094e-12
T2D	HNF4A	MISS_REVEL_05	20:44413729:A:G	2382	0.42425	0.0621974	6.82102	9.03945e-12
T2D	HNF4A	MISS_REVEL_05	20:44413709:G:A	2381	0.424302	0.0621985	6.82174	8.9942e-12
T2D	HNF4A	MISS_REVEL_05	20:44419783:C:A	2382	0.424421	0.0621952	6.82402	8.85291e-12
T2D	HNF4A	MISS_REVEL_05	20:44413723:A:C	2382	0.424507	0.0621971	6.82518	8.78137e-12
T2D	HNF4A	MISS_REVEL_05	20:44414657:G:A	2376	0.425253	0.0622885	6.82714	8.66251e-12
T2D	HNF4A	MISS_REVEL_05	20:44413781:C:T	2381	0.424873	0.0621996	6.83081	8.4439e-12
T2D	HNF4A	MISS_REVEL_05	20:44418444:A:G	2376	0.425533	0.0622895	6.83153	8.40123e-12
T2D	HNF4A	MISS_REVEL_05	20:44414603:G:T	2380	0.424974	0.0622024	6.83211	8.36741e-12
T2D	HNF4A	MISS_REVEL_05	20:44414642:G:C	2369	0.426326	0.0623117	6.84184	7.81813e-12
T2D	HNF4A	MISS_REVEL_05	20:44413727:G:A	2309	0.431429	0.0630364	6.84412	7.6949e-12
T2D	HNF4A	MISS_REVEL_05	20:44424053:C:T	2380	0.425872	0.062203	6.84649	7.56853e-12
T2D	HNF4A	MISS_REVEL_05	20:44407388:C:G	2378	0.42612	0.0622063	6.85011	7.37922e-12
T2D	HNF4A	MISS_REVEL_05	20:44406139:G:A	2377	0.427076	0.0622098	6.86509	6.64515e-12
T2D	HNF4A	MISS_REVEL_05	20:44413780:G:A	2377	0.427229	0.0622088	6.86766	6.52615e-12
T2D	HNF4A	MISS_REVEL_05	20:44424054:G:A	2282	0.434972	0.0632919	6.87248	6.30973e-12
T2D	HNF4A	MISS_REVEL_05	NA	2384	0.427006	0.062111	6.87488	6.20433e-12
T2D	HNF4A	MISS_REVEL_05	20:44419817:A:C	2383	0.427092	0.0621119	6.87617	6.14817e-12
T2D	HNF4A	MISS_REVEL_05	20:44413790:T:G	2383	0.427142	0.0621122	6.87695	6.11484e-12
T2D	HNF4A	MISS_REVEL_05	20:44414610:T:C	2383	0.42715	0.0621123	6.87707	6.10965e-12
T2D	HNF4A	MISS_REVEL_05	20:44407414:G:C	2383	0.427227	0.0621128	6.87825	6.05931e-12
T2D	HNF4A	MISS_REVEL_05	20:44413793:C:T	2383	0.427242	0.0621129	6.87847	6.04975e-12
T2D	HNF4A	MISS_REVEL_05	20:44414540:A:T	2383	0.427243	0.0621129	6.87849	6.04883e-12
T2D	HNF4A	MISS_REVEL_05	20:44424182:G:A	2383	0.427266	0.062113	6.87885	6.03378e-12
T2D	HNF4A	MISS_REVEL_05	20:44414514:C:T	2383	0.427281	0.0621132	6.87908	6.02396e-12
T2D	HNF4A	MISS_REVEL_05	20:44414654:G:A	2383	0.427285	0.0621131	6.87915	6.02116e-12
T2D	HNF4A	MISS_REVEL_05	20:44424068:G:A	2383	0.427287	0.0621132	6.87917	6.02012e-12
T2D	HNF4A	MISS_REVEL_05	20:44424230:C:A	2383	0.427289	0.0621132	6.8792	6.01908e-12
T2D	HNF4A	MISS_REVEL_05	20:44424164:A:G	2383	0.427291	0.0621132	6.87923	6.01755e-12
T2D	HNF4A	MISS_REVEL_05	20:44418461:C:A	2383	0.427296	0.0621132	6.8793	6.01455e-12
T2D	HNF4A	MISS_REVEL_05	20:44424066:A:T	2383	0.427299	0.0621132	6.87935	6.01251e-12
T2D	HNF4A	MISS_REVEL_05	20:44419865:T:G	2383	0.42731	0.0621133	6.87952	6.00535e-12
T2D	HNF4A	MISS_REVEL_05	20:44424038:C:T	2383	0.427315	0.0621133	6.8796	6.00202e-12
T2D	HNF4A	MISS_REVEL_05	20:44407413:A:G	2383	0.427332	0.0621134	6.87986	5.99112e-12
T2D	HNF4A	MISS_REVEL_05	20:44414660:C:A	2383	0.427364	0.0621135	6.88037	5.96992e-12
T2D	HNF4A	MISS_REVEL_05	20:44419783:C:T	2383	0.427373	0.0621137	6.8805	5.96418e-12
T2D	HNF4A	MISS_REVEL_05	20:44413727:G:T	2383	0.427379	0.0621136	6.88061	5.95974e-12
T2D	HNF4A	MISS_REVEL_05	20:44419771:C:T	2383	0.427385	0.0621137	6.88068	5.95661e-12
T2D	HNF4A	MISS_REVEL_05	20:44406218:C:G	2383	0.427386	0.0621137	6.88071	5.95542e-12
T2D	HNF4A	MISS_REVEL_05	20:44419872:C:G	2383	0.427394	0.0621137	6.88084	5.95025e-12
T2D	HNF4A	MISS_REVEL_05	20:44419867:T:C	2383	0.427423	0.0621138	6.88129	5.93117e-12
T2D	HNF4A	MISS_REVEL_05	20:44413723:A:G	2383	0.427444	0.0621138	6.88162	5.9175e-12
T2D	HNF4A	MISS_REVEL_05	20:44419774:G:T	2383	0.427446	0.0621139	6.88165	5.91648e-12
T2D	HNF4A	MISS_REVEL_05	20:44419755:G:C	2383	0.427451	0.0621138	6.88174	5.91255e-12
T2D	HNF4A	MISS_REVEL_05	20:44414640:G:T	2383	0.427462	0.0621139	6.88191	5.90539e-12
T2D	HNF4A	MISS_REVEL_05	20:44418440:G:A	2383	0.427464	0.0621141	6.88192	5.905e-12
T2D	HNF4A	MISS_REVEL_05	20:44419795:G:A	2383	0.42747	0.0621139	6.88203	5.90054e-12
T2D	HNF4A	MISS_REVEL_05	20:44414543:C:T	2382	0.427479	0.0621148	6.88209	5.89826e-12
T2D	HNF4A	MISS_REVEL_05	20:44424147:T:C	2383	0.427479	0.062114	6.88217	5.89491e-12
T2D	HNF4A	MISS_REVEL_05	20:44419853:A:G	2383	0.427483	0.062114	6.88222	5.89267e-12
T2D	HNF4A	MISS_REVEL_05	20:44406106:G:A	2383	0.427492	0.062114	6.88238	5.88615e-12
T2D	HNF4A	MISS_REVEL_05	20:44424114:C:T	2382	0.427511	0.062115	6.88256	5.87844e-12
T2D	HNF4A	MISS_REVEL_05	20:44419784:G:A	2383	0.427506	0.062114	6.8826	5.87682e-12
T2D	HNF4A	MISS_REVEL_05	20:44414606:C:T	2383	0.427514	0.062114	6.88274	5.87138e-12
T2D	HNF4A	MISS_REVEL_05	20:44424185:C:A	2383	0.427516	0.062114	6.88276	5.8704e-12
T2D	HNF4A	MISS_REVEL_05	20:44418485:A:G	2383	0.427519	0.0621139	6.88283	5.86748e-12
T2D	HNF4A	MISS_REVEL_05	20:44414577:G:A	2383	0.427559	0.0621141	6.88345	5.84187e-12
T2D	HNF4A	MISS_REVEL_05	20:44418441:C:T	2383	0.427577	0.0621141	6.88375	5.82988e-12
T2D	HNF4A	MISS_REVEL_05	20:44414570:G:A	2383	0.427579	0.0621141	6.88378	5.82862e-12
T2D	HNF4A	MISS_REVEL_05	20:44414607:T:A	2383	0.427594	0.0621141	6.884	5.81934e-12
T2D	HNF4A	MISS_REVEL_05	20:44418491:T:G	2383	0.427597	0.0621142	6.88405	5.8174e-12
T2D	HNF4A	MISS_REVEL_05	20:44406162:G:A	2383	0.4276	0.0621141	6.88411	5.81518e-12
T2D	HNF4A	MISS_REVEL_05	20:44414549:A:C	2383	0.427608	0.0621139	6.88425	5.80927e-12
T2D	HNF4A	MISS_REVEL_05	20:44418456:A:C	2383	0.427621	0.0621141	6.88443	5.80177e-12
T2D	HNF4A	MISS_REVEL_05	20:44414625:A:C	2382	0.427643	0.0621155	6.88464	5.79352e-12
T2D	HNF4A	MISS_REVEL_05	20:44424102:G:A	2382	0.427671	0.0621158	6.88506	5.77633e-12
T2D	HNF4A	MISS_REVEL_05	20:44413721:G:A	2383	0.427663	0.062114	6.88512	5.77376e-12
T2D	HNF4A	MISS_REVEL_05	20:44419873:C:G	2382	0.427682	0.0621158	6.88523	5.76951e-12
T2D	HNF4A	MISS_REVEL_05	20:44419873:C:T	2382	0.427716	0.0621161	6.88576	5.74807e-12
T2D	HNF4A	MISS_REVEL_05	20:44406132:G:T	2383	0.427727	0.0621141	6.88614	5.73253e-12
T2D	HNF4A	MISS_REVEL_05	20:44413708:C:T	2382	0.427739	0.0621158	6.88616	5.73172e-12
T2D	HNF4A	MISS_REVEL_05	20:44355853:G:T	2381	0.427769	0.0621167	6.88654	5.71656e-12
T2D	HNF4A	MISS_REVEL_05	20:44413694:C:A	2383	0.427755	0.062114	6.88662	5.71355e-12
T2D	HNF4A	MISS_REVEL_05	20:44424089:T:C	2383	0.427758	0.062114	6.88667	5.71148e-12
T2D	HNF4A	MISS_REVEL_05	20:44429643:T:G	2382	0.427776	0.0621156	6.88678	5.7069e-12
T2D	HNF4A	MISS_REVEL_05	20:44413729:A:T	2382	0.427816	0.0621164	6.88732	5.68517e-12
T2D	HNF4A	MISS_REVEL_05	20:44424073:G:C	2382	0.427816	0.0621161	6.88735	5.68416e-12
T2D	HNF4A	MISS_REVEL_05	20:44418467:G:A	2382	0.427819	0.0621162	6.8874	5.68213e-12
T2D	HNF4A	MISS_REVEL_05	20:44419834:A:C	2382	0.42787	0.0621166	6.88817	5.65132e-12
T2D	HNF4A	MISS_REVEL_05	20:44424105:A:G	2383	0.427895	0.0621135	6.88892	5.62167e-12
T2D	HNF4A	MISS_REVEL_05	20:44429526:C:T	2357	0.430107	0.0624299	6.88945	5.60092e-12
T2D	HNF4A	MISS_REVEL_05	20:44424106:G:C	2382	0.427982	0.0621151	6.89015	5.5732e-12
T2D	HNF4A	MISS_REVEL_05	20:44407454:C:T	2375	0.428724	0.0622154	6.89096	5.54163e-12
T2D	HNF4A	MISS_REVEL_05	20:44414609:G:A	2383	0.428025	0.0621129	6.89109	5.53672e-12
T2D	HNF4A	MISS_REVEL_05	20:44406165:T:C	2383	0.428036	0.062113	6.89125	5.5305e-12
T2D	HNF4A	MISS_REVEL_05	20:44419772:G:A	2381	0.428144	0.0621185	6.89238	5.48674e-12
T2D	HNF4A	MISS_REVEL_05	20:44414627:A:C	2382	0.428172	0.0621165	6.89305	5.46095e-12
T2D	HNF4A	MISS_REVEL_05	20:44407455:G:A	2381	0.428191	0.0621189	6.89308	5.45962e-12
T2D	HNF4A	MISS_REVEL_05	20:44424123:G:A	2382	0.428215	0.0621165	6.89374	5.43444e-12
T2D	HNF4A	MISS_REVEL_05	20:44418452:G:A	2382	0.428255	0.0621157	6.89447	5.40661e-12
T2D	HNF4A	MISS_REVEL_05	20:44424221:A:T	2382	0.428273	0.0621166	6.89466	5.39928e-12
T2D	HNF4A	MISS_REVEL_05	20:44418431:C:A	2373	0.429047	0.0622203	6.89561	5.36354e-12
T2D	HNF4A	MISS_REVEL_05	20:44419827:C:G	2380	0.428431	0.0621209	6.89672	5.32166e-12
T2D	HNF4A	MISS_REVEL_05	20:44424060:G:A	2382	0.428398	0.0621155	6.89679	5.31908e-12
T2D	HNF4A	MISS_REVEL_05	20:44418498:A:G	2381	0.4285	0.0621185	6.89811	5.26991e-12
T2D	HNF4A	MISS_REVEL_05	20:44419844:C:T	2382	0.428507	0.0621162	6.89847	5.25659e-12
T2D	HNF4A	MISS_REVEL_05	20:44419751:C:T	2379	0.428703	0.0621217	6.90101	5.16342e-12
T2D	HNF4A	MISS_REVEL_05	20:44414649:C:A	2382	0.428714	0.062116	6.90182	5.13402e-12
T2D	HNF4A	MISS_REVEL_05	20:44424203:C:G	2381	0.428781	0.0621145	6.90307	5.0891e-12
T2D	HNF4A	MISS_REVEL_05	20:44424092:A:G	2381	0.428851	0.06212	6.90359	5.07056e-12
T2D	HNF4A	MISS_REVEL_05	20:44424117:G:A	2380	0.42886	0.062121	6.90363	5.06907e-12
T2D	HNF4A	MISS_REVEL_05	20:44419805:T:G	2381	0.428882	0.0621201	6.90408	5.05306e-12
T2D	HNF4A	MISS_REVEL_05	20:44414556:T:C	2379	0.429182	0.0621227	6.90862	4.89402e-12
T2D	HNF4A	MISS_REVEL_05	20:44406211:A:G	2379	0.429206	0.062123	6.90898	4.88162e-12
T2D	HNF4A	MISS_REVEL_05	20:44406132:G:A	2380	0.429227	0.0621205	6.90959	4.8606e-12
T2D	HNF4A	MISS_REVEL_05	20:44424203:C:T	2380	0.429399	0.0621214	6.91226	4.76985e-12
T2D	HNF4A	MISS_REVEL_05	20:44406220:T:G	2380	0.42955	0.062122	6.91462	4.6911e-12
T2D	HNF4A	MISS_REVEL_05	20:44414624:T:C	2379	0.429667	0.0621253	6.91613	4.64153e-12
T2D	HNF4A	MISS_REVEL_05	20:44414537:G:A	2378	0.429689	0.0621228	6.91677	4.62055e-12
T2D	HNF4A	MISS_REVEL_05	20:44424098:G:A	2377	0.430091	0.0621286	6.9226	4.43434e-12
T2D	HNF4A	MISS_REVEL_05	20:44418500:G:A	2375	0.43063	0.0621326	6.93083	4.18391e-12
T2D	HNF4A	MISS_REVEL_05	20:44413796:G:A	2377	0.430607	0.0621283	6.93093	4.18085e-12
T2D	HNF4A	MISS_REVEL_05	20:44407389:G:A	2378	0.430695	0.0621281	6.93237	4.13841e-12
T2D	HNF4A	MISS_REVEL_05	20:44424032:A:G	2375	0.431009	0.0621338	6.93679	4.01115e-12
T2D	HNF4A	MISS_REVEL_05	20:44418485:A:T	2375	0.431162	0.0621353	6.93908	3.94668e-12
T2D	HNF4A	MISS_REVEL_05	20:44414543:C:G	2378	0.431247	0.0621274	6.94133	3.88433e-12
T2D	HNF4A	MISS_REVEL_05	20:44419841:A:G	2350	0.436344	0.06236	6.99719	2.61151e-12
T2D	HNF4A	MISS_REVEL_05	20:44424190:C:G	2277	0.445633	0.063054	7.06748	1.57776e-12
T2D	HNF4A	MISS_REVEL_05	20:44413735:A:G	2153	0.479807	0.0641625	7.478	7.54648e-14
T2D	HNF4A	MISS_REVEL_05	20:44419774:G:A	1721	0.610214	0.0685584	8.90065	5.55224e-19
T2D	HNF4A	MISS_REVEL_07	20:44413714:C:T	1226	0.287068	0.091865	3.12489	0.00177871
T2D	HNF4A	MISS_REVEL_07	20:44424117:G:T	1379	0.394113	0.083397	4.72574	2.29274e-06
T2D	HNF4A	MISS_REVEL_07	20:44424116:C:T	1376	0.397481	0.0834087	4.76546	1.88421e-06
T2D	HNF4A	MISS_REVEL_07	20:44413696:G:A	1378	0.397854	0.0833977	4.77056	1.83714e-06
T2D	HNF4A	MISS_REVEL_07	20:44413715:G:A	1292	0.411035	0.0855449	4.80491	1.54824e-06
T2D	HNF4A	MISS_REVEL_07	20:44424209:G:A	1367	0.40336	0.0834539	4.83333	1.34268e-06
T2D	HNF4A	MISS_REVEL_07	20:44406204:G:A	1355	0.407184	0.0837151	4.86393	1.1508e-06
T2D	HNF4A	MISS_REVEL_07	20:44419741:C:T	1384	0.404069	0.0829668	4.87025	1.11455e-06
T2D	HNF4A	MISS_REVEL_07	20:44414642:G:A	1382	0.404914	0.0829729	4.88007	1.06046e-06
T2D	HNF4A	MISS_REVEL_07	20:44424222:T:C	1381	0.406868	0.0829783	4.9033	9.42377e-07
T2D	HNF4A	MISS_REVEL_07	20:44424101:C:T	1381	0.4071	0.0829793	4.90605	9.29298e-07
T2D	HNF4A	MISS_REVEL_07	20:44414597:C:A	1379	0.408522	0.0829913	4.92247	8.54605e-07
T2D	HNF4A	MISS_REVEL_07	20:44424114:C:G	1368	0.411332	0.0832557	4.94059	7.78869e-07
T2D	HNF4A	MISS_REVEL_07	20:44419828:G:A	1378	0.410408	0.0829931	4.94509	7.61083e-07
T2D	HNF4A	MISS_REVEL_07	20:44406216:C:T	1385	0.409715	0.0827595	4.95067	7.39589e-07
T2D	HNF4A	MISS_REVEL_07	20:44419742:G:A	1385	0.409858	0.0827609	4.95232	7.33343e-07
T2D	HNF4A	MISS_REVEL_07	20:44424081:T:G	1385	0.409881	0.082761	4.95259	7.32322e-07
T2D	HNF4A	MISS_REVEL_07	20:44424116:C:A	1385	0.409958	0.0827616	4.95348	7.28965e-07
T2D	HNF4A	MISS_REVEL_07	20:44407403:G:C	1385	0.410088	0.0827623	4.95501	7.23266e-07
T2D	HNF4A	MISS_REVEL_07	20:44424224:G:T	1385	0.410149	0.0827627	4.95573	7.20603e-07
T2D	HNF4A	MISS_REVEL_07	20:44407388:C:T	1373	0.411436	0.083018	4.95599	7.19645e-07
T2D	HNF4A	MISS_REVEL_07	20:44419837:G:C	1385	0.41028	0.0827631	4.95729	7.14845e-07
T2D	HNF4A	MISS_REVEL_07	20:44413739:A:G	1385	0.410283	0.0827627	4.95735	7.1463e-07
T2D	HNF4A	MISS_REVEL_07	20:44406202:G:C	1385	0.41033	0.0827631	4.95789	7.1263e-07
T2D	HNF4A	MISS_REVEL_07	20:44418506:C:T	1385	0.410378	0.0827633	4.95846	7.10552e-07
T2D	HNF4A	MISS_REVEL_07	20:44413711:G:A	1385	0.410522	0.0827633	4.9602	7.04222e-07
T2D	HNF4A	MISS_REVEL_07	20:44406138:C:T	1385	0.410575	0.0827634	4.96083	7.0192e-07
T2D	HNF4A	MISS_REVEL_07	20:44407448:T:A	1385	0.410694	0.0827632	4.96228	6.96716e-07
T2D	HNF4A	MISS_REVEL_07	20:44406208:G:A	1385	0.410746	0.0827631	4.96291	6.94456e-07
T2D	HNF4A	MISS_REVEL_07	20:44424210:G:A	1385	0.411018	0.0827617	4.96628	6.825e-07
T2D	HNF4A	MISS_REVEL_07	20:44413729:A:G	1384	0.411431	0.0827694	4.97081	6.6674e-07
T2D	HNF4A	MISS_REVEL_07	20:44413709:G:A	1383	0.411512	0.0827718	4.97165	6.63861e-07
T2D	HNF4A	MISS_REVEL_07	20:44419783:C:A	1384	0.411729	0.0827639	4.97474	6.53346e-07
T2D	HNF4A	MISS_REVEL_07	20:44414657:G:A	1378	0.413081	0.0829908	4.97743	6.44333e-07
T2D	HNF4A	MISS_REVEL_07	20:44413781:C:T	1383	0.412417	0.082775	4.98239	6.2805e-07
T2D	HNF4A	MISS_REVEL_07	20:44418444:A:G	1378	0.413565	0.0829888	4.98339	6.24811e-07
T2D	HNF4A	MISS_REVEL_07	20:44414603:G:T	1382	0.4127	0.08278	4.9855	6.18021e-07
T2D	HNF4A	MISS_REVEL_07	20:44424053:C:T	1382	0.414284	0.0827794	5.00468	5.59556e-07
T2D	HNF4A	MISS_REVEL_07	20:44407388:C:G	1380	0.414709	0.0827871	5.00934	5.46159e-07
T2D	HNF4A	MISS_REVEL_07	20:44406139:G:A	1379	0.416389	0.0827939	5.02922	4.92489e-07
T2D	HNF4A	MISS_REVEL_07	20:44413780:G:A	1379	0.41666	0.0827912	5.03266	4.83712e-07
T2D	HNF4A	MISS_REVEL_07	NA	1386	0.41632	0.0825603	5.04262	4.59197e-07
T2D	HNF4A	MISS_REVEL_07	20:44413790:T:G	1385	0.416561	0.0825629	5.04537	4.52635e-07
T2D	HNF4A	MISS_REVEL_07	20:44414610:T:C	1385	0.416575	0.082563	5.04554	4.52243e-07
T2D	HNF4A	MISS_REVEL_07	20:44413793:C:T	1385	0.416734	0.0825643	5.04739	4.47884e-07
T2D	HNF4A	MISS_REVEL_07	20:44424182:G:A	1385	0.416781	0.0825647	5.04793	4.46628e-07
T2D	HNF4A	MISS_REVEL_07	20:44424068:G:A	1385	0.416814	0.0825649	5.04832	4.45701e-07
T2D	HNF4A	MISS_REVEL_07	20:44424230:C:A	1385	0.416817	0.0825649	5.04835	4.45635e-07
T2D	HNF4A	MISS_REVEL_07	20:44418461:C:A	1385	0.41683	0.0825649	5.04851	4.45279e-07
T2D	HNF4A	MISS_REVEL_07	20:44424066:A:T	1385	0.416834	0.082565	5.04856	4.4515e-07
T2D	HNF4A	MISS_REVEL_07	20:44419865:T:G	1385	0.416854	0.0825651	5.04879	4.44606e-07
T2D	HNF4A	MISS_REVEL_07	20:44414660:C:A	1385	0.41695	0.0825656	5.04992	4.41985e-07
T2D	HNF4A	MISS_REVEL_07	20:44419783:C:T	1385	0.416964	0.0825658	5.05008	4.41627e-07
T2D	HNF4A	MISS_REVEL_07	20:44413727:G:T	1385	0.416977	0.0825658	5.05024	4.41264e-07
T2D	HNF4A	MISS_REVEL_07	20:44419771:C:T	1385	0.416984	0.0825658	5.05032	4.41076e-07
T2D	HNF4A	MISS_REVEL_07	20:44419872:C:G	1385	0.417002	0.0825658	5.05054	4.40554e-07
T2D	HNF4A	MISS_REVEL_07	20:44419867:T:C	1385	0.417053	0.082566	5.05114	4.39185e-07
T2D	HNF4A	MISS_REVEL_07	20:44419774:G:T	1385	0.417093	0.0825662	5.05162	4.3809e-07
T2D	HNF4A	MISS_REVEL_07	20:44418440:G:A	1385	0.417121	0.0825664	5.05194	4.3734e-07
T2D	HNF4A	MISS_REVEL_07	20:44414640:G:T	1385	0.417123	0.0825663	5.05198	4.3725e-07
T2D	HNF4A	MISS_REVEL_07	20:44419795:G:A	1385	0.417135	0.0825662	5.05212	4.36922e-07
T2D	HNF4A	MISS_REVEL_07	20:44424147:T:C	1385	0.41715	0.0825664	5.0523	4.36525e-07
T2D	HNF4A	MISS_REVEL_07	20:44419853:A:G	1385	0.417154	0.0825664	5.05235	4.3641e-07
T2D	HNF4A	MISS_REVEL_07	20:44406106:G:A	1385	0.417174	0.0825665	5.05258	4.35874e-07
T2D	HNF4A	MISS_REVEL_07	20:44419784:G:A	1385	0.417201	0.0825664	5.05291	4.35137e-07
T2D	HNF4A	MISS_REVEL_07	20:44414606:C:T	1385	0.417213	0.0825664	5.05306	4.34786e-07
T2D	HNF4A	MISS_REVEL_07	20:44424185:C:A	1385	0.417216	0.0825665	5.05309	4.34719e-07
T2D	HNF4A	MISS_REVEL_07	20:44418485:A:G	1385	0.417227	0.0825664	5.05324	4.34388e-07
T2D	HNF4A	MISS_REVEL_07	20:44414577:G:A	1385	0.417293	0.0825666	5.05402	4.32603e-07
T2D	HNF4A	MISS_REVEL_07	20:44418441:C:T	1385	0.417325	0.0825665	5.05441	4.31713e-07
T2D	HNF4A	MISS_REVEL_07	20:44414607:T:A	1385	0.417352	0.0825665	5.05474	4.30984e-07
T2D	HNF4A	MISS_REVEL_07	20:44406162:G:A	1385	0.417363	0.0825665	5.05487	4.30678e-07
T2D	HNF4A	MISS_REVEL_07	20:44418456:A:C	1385	0.4174	0.0825665	5.05532	4.2968e-07
T2D	HNF4A	MISS_REVEL_07	20:44419873:C:G	1384	0.417507	0.0825704	5.05637	4.27303e-07
T2D	HNF4A	MISS_REVEL_07	20:44419873:C:T	1384	0.417567	0.0825708	5.05707	4.25745e-07
T2D	HNF4A	MISS_REVEL_07	20:44413708:C:T	1384	0.417598	0.0825696	5.05752	4.24734e-07
T2D	HNF4A	MISS_REVEL_07	20:44406132:G:T	1385	0.417585	0.0825662	5.05758	4.24605e-07
T2D	HNF4A	MISS_REVEL_07	20:44413694:C:A	1385	0.417636	0.082566	5.05821	4.23199e-07
T2D	HNF4A	MISS_REVEL_07	20:44424089:T:C	1385	0.417644	0.082566	5.0583	4.2301e-07
T2D	HNF4A	MISS_REVEL_07	20:44413729:A:T	1384	0.417742	0.0825715	5.05915	4.21119e-07
T2D	HNF4A	MISS_REVEL_07	20:44424073:G:C	1384	0.417741	0.0825709	5.05918	4.21056e-07
T2D	HNF4A	MISS_REVEL_07	20:44418467:G:A	1384	0.417749	0.082571	5.05926	4.20881e-07
T2D	HNF4A	MISS_REVEL_07	20:44424105:A:G	1385	0.417885	0.0825647	5.0613	4.16412e-07
T2D	HNF4A	MISS_REVEL_07	20:44407454:C:T	1377	0.41933	0.0828055	5.06404	4.10472e-07
T2D	HNF4A	MISS_REVEL_07	20:44406165:T:C	1385	0.41812	0.0825628	5.06427	4.09974e-07
T2D	HNF4A	MISS_REVEL_07	20:44424123:G:A	1384	0.418446	0.0825711	5.0677	4.02649e-07
T2D	HNF4A	MISS_REVEL_07	20:44418452:G:A	1384	0.418514	0.0825691	5.06865	4.00652e-07
T2D	HNF4A	MISS_REVEL_07	20:44424221:A:T	1384	0.418548	0.0825712	5.06893	4.00053e-07
T2D	HNF4A	MISS_REVEL_07	20:44418431:C:A	1375	0.419859	0.0828149	5.06985	3.9813e-07
T2D	HNF4A	MISS_REVEL_07	20:44424060:G:A	1384	0.418765	0.0825685	5.07174	3.94201e-07
T2D	HNF4A	MISS_REVEL_07	20:44418498:A:G	1383	0.418946	0.0825753	5.0735	3.90555e-07
T2D	HNF4A	MISS_REVEL_07	20:44419844:C:T	1384	0.418967	0.0825703	5.07407	3.89405e-07
T2D	HNF4A	MISS_REVEL_07	20:44419751:C:T	1381	0.419302	0.0825825	5.07737	3.82703e-07
T2D	HNF4A	MISS_REVEL_07	20:44424203:C:G	1383	0.419468	0.0825663	5.08038	3.76677e-07
T2D	HNF4A	MISS_REVEL_07	20:44424117:G:A	1382	0.41958	0.0825805	5.08086	3.75737e-07
T2D	HNF4A	MISS_REVEL_07	20:44406211:A:G	1381	0.420199	0.0825851	5.08807	3.61726e-07
T2D	HNF4A	MISS_REVEL_07	20:44406132:G:A	1382	0.420224	0.0825787	5.08877	3.60402e-07
T2D	HNF4A	MISS_REVEL_07	20:44424203:C:T	1382	0.420529	0.0825806	5.09235	3.53656e-07
T2D	HNF4A	MISS_REVEL_07	20:44418500:G:A	1377	0.422703	0.0826054	5.11713	3.10219e-07
T2D	HNF4A	MISS_REVEL_07	20:44407389:G:A	1380	0.422805	0.0825939	5.11909	3.07016e-07
T2D	HNF4A	MISS_REVEL_07	20:44419841:A:G	1352	0.432729	0.0831331	5.20525	1.93736e-07
T2D	HNF4A	MISS_REVEL_07	20:44424190:C:G	1279	0.449457	0.0847904	5.3008	1.15294e-07
T2D	HNF4A	MISS_REVEL_07	20:44419774:G:A	722	0.820273	0.100251	8.18221	2.78685e-16
T2D	IGF1R	MISS_REVEL_07	15:98939238:T:G	521	0.641062	0.124793	5.13701	2.79143e-07
T2D	IGF1R	MISS_REVEL_07	15:98942965:G:A	519	0.647448	0.124878	5.18464	2.1643e-07
T2D	IGF1R	MISS_REVEL_07	15:98891456:G:A	493	0.664322	0.127949	5.19208	2.0796e-07
T2D	IGF1R	MISS_REVEL_07	15:98948627:A:T	524	0.64978	0.124104	5.23577	1.643e-07
T2D	IGF1R	MISS_REVEL_07	15:98935403:C:T	522	0.654171	0.124141	5.26957	1.36746e-07
T2D	IGF1R	MISS_REVEL_07	15:98957126:T:G	522	0.654407	0.124153	5.27096	1.35714e-07
T2D	IGF1R	MISS_REVEL_07	15:98908834:C:T	513	0.660345	0.124992	5.28311	1.27012e-07
T2D	IGF1R	MISS_REVEL_07	15:98943025:G:A	525	0.662402	0.123468	5.36497	8.0962e-08
T2D	IGF1R	MISS_REVEL_07	15:98939267:G:T	525	0.662633	0.123472	5.36669	8.01951e-08
T2D	IGF1R	MISS_REVEL_07	15:98916048:A:G	515	0.667392	0.124338	5.36758	7.97998e-08
T2D	IGF1R	MISS_REVEL_07	15:98891501:G:A	517	0.667148	0.124277	5.36822	7.95191e-08
T2D	IGF1R	MISS_REVEL_07	15:98922426:C:T	525	0.662855	0.123474	5.36836	7.94577e-08
T2D	IGF1R	MISS_REVEL_07	15:98948696:G:A	525	0.663397	0.12348	5.37251	7.76482e-08
T2D	IGF1R	MISS_REVEL_07	15:98935320:G:A	525	0.663645	0.123481	5.37445	7.68156e-08
T2D	IGF1R	MISS_REVEL_07	15:98942974:G:A	525	0.663679	0.123482	5.37471	7.67077e-08
T2D	IGF1R	MISS_REVEL_07	15:98935003:G:A	525	0.663744	0.123482	5.37522	7.64873e-08
T2D	IGF1R	MISS_REVEL_07	15:98899596:A:C	525	0.66391	0.123483	5.37653	7.59353e-08
T2D	IGF1R	MISS_REVEL_07	15:98930282:C:T	525	0.663927	0.123483	5.37667	7.58774e-08
T2D	IGF1R	MISS_REVEL_07	15:98957108:C:G	525	0.664353	0.123484	5.38008	7.44509e-08
T2D	IGF1R	MISS_REVEL_07	15:98942953:C:T	525	0.664452	0.123484	5.38088	7.41216e-08
T2D	IGF1R	MISS_REVEL_07	15:98942995:G:A	524	0.664737	0.123502	5.3824	7.34999e-08
T2D	IGF1R	MISS_REVEL_07	15:98943036:A:C	525	0.664701	0.123483	5.38291	7.32905e-08
T2D	IGF1R	MISS_REVEL_07	15:98935397:T:A	524	0.665042	0.123506	5.38471	7.25613e-08
T2D	IGF1R	MISS_REVEL_07	15:98911414:T:C	525	0.664947	0.123483	5.38495	7.2466e-08
T2D	IGF1R	MISS_REVEL_07	15:98935031:A:C	525	0.665284	0.12348	5.38776	7.13403e-08
T2D	IGF1R	MISS_REVEL_07	15:98957174:T:C	524	0.66572	0.123511	5.38999	7.04632e-08
T2D	IGF1R	MISS_REVEL_07	15:98948645:A:G	524	0.665777	0.123509	5.39054	7.02482e-08
T2D	IGF1R	MISS_REVEL_07	15:98707880:G:A	525	0.665924	0.123474	5.39323	6.92026e-08
T2D	IGF1R	MISS_REVEL_07	15:98948581:G:A	525	0.666008	0.123473	5.39395	6.89248e-08
T2D	IGF1R	MISS_REVEL_07	15:98957135:T:C	525	0.666084	0.123472	5.39461	6.86739e-08
T2D	IGF1R	MISS_REVEL_07	15:98943000:A:T	525	0.666334	0.123468	5.3968	6.78415e-08
T2D	IGF1R	MISS_REVEL_07	15:98934832:C:T	524	0.667149	0.123504	5.40184	6.59601e-08
T2D	IGF1R	MISS_REVEL_07	15:98948630:G:T	524	0.66722	0.123515	5.40195	6.59206e-08
T2D	IGF1R	MISS_REVEL_07	15:98934983:C:T	522	0.667638	0.123543	5.40408	6.51426e-08
T2D	IGF1R	MISS_REVEL_07	15:98891582:G:T	523	0.667585	0.123526	5.4044	6.50239e-08
T2D	IGF1R	MISS_REVEL_07	15:98891621:C:T	524	0.667692	0.123502	5.4063	6.43385e-08
T2D	IGF1R	MISS_REVEL_07	15:98915967:C:A	523	0.668158	0.123538	5.40854	6.35421e-08
T2D	IGF1R	MISS_REVEL_07	15:98891508:G:A	524	0.667912	0.123492	5.40855	6.35368e-08
T2D	IGF1R	MISS_REVEL_07	15:98939267:G:A	524	0.668283	0.1235	5.41122	6.25958e-08
T2D	IGF1R	MISS_REVEL_07	15:98935328:G:T	524	0.668589	0.12351	5.41324	6.18944e-08
T2D	IGF1R	MISS_REVEL_07	15:98948699:C:T	523	0.668892	0.123543	5.41426	6.1544e-08
T2D	IGF1R	MISS_REVEL_07	15:98896888:T:G	524	0.668895	0.123506	5.41591	6.09784e-08
T2D	IGF1R	MISS_REVEL_07	15:98942935:C:T	523	0.669614	0.123525	5.42086	5.93114e-08
T2D	IGF1R	MISS_REVEL_07	15:98942959:A:G	522	0.671482	0.123566	5.43418	5.50481e-08
T2D	IGF1R	MISS_REVEL_07	15:98922344:C:T	522	0.671556	0.123564	5.43488	5.48327e-08
T2D	IGF1R	MISS_REVEL_07	15:98708077:C:T	521	0.671809	0.123582	5.43612	5.44543e-08
T2D	IGF1R	MISS_REVEL_07	15:98957423:C:G	522	0.671761	0.123559	5.43676	5.42577e-08
T2D	IGF1R	MISS_REVEL_07	15:98942991:G:A	523	0.672003	0.123537	5.43967	5.33792e-08
T2D	IGF1R	MISS_REVEL_07	15:98891588:G:A	523	0.672443	0.123532	5.44349	5.22458e-08
T2D	IGF1R	MISS_REVEL_07	15:98957075:G:A	513	0.678126	0.12442	5.45031	5.02824e-08
T2D	IGF1R	MISS_REVEL_07	15:98957383:A:G	504	0.682787	0.125268	5.4506	5.02011e-08
T2D	IGF1R	MISS_REVEL_07	15:98922345:G:A	520	0.675456	0.123613	5.46428	4.64783e-08
T2D	IGF1R	MISS_REVEL_07	15:98948614:G:A	520	0.675825	0.123591	5.46822	4.54583e-08
T2D	IGF1R	MISS_REVEL_07	15:98891348:C:T	508	0.683305	0.12455	5.48619	4.10706e-08
T2D	IGF1R	MISS_REVEL_07	15:98891478:C:T	516	0.682526	0.124269	5.49235	3.96631e-08
T2D	IGF1R	MISS_REVEL_07	15:98942947:A:G	518	0.679554	0.123649	5.49583	3.88878e-08
T2D	IGF1R	MISS_REVEL_07	NA	526	0.676784	0.122861	5.50853	3.61844e-08
T2D	IGF1R	MISS_REVEL_07	15:98908756:C:T	525	0.677163	0.122869	5.51127	3.56263e-08
T2D	IGF1R	MISS_REVEL_07	15:98943043:C:T	525	0.67756	0.122876	5.51418	3.5041e-08
T2D	IGF1R	MISS_REVEL_07	15:98908731:T:G	525	0.677577	0.122876	5.5143	3.50163e-08
T2D	IGF1R	MISS_REVEL_07	15:98930266:T:C	525	0.67762	0.122877	5.51462	3.49525e-08
T2D	IGF1R	MISS_REVEL_07	15:98939318:C:T	525	0.677675	0.122878	5.51504	3.48704e-08
T2D	IGF1R	MISS_REVEL_07	15:98707762:C:G	525	0.677748	0.122879	5.51558	3.47633e-08
T2D	IGF1R	MISS_REVEL_07	15:98891486:A:T	525	0.677845	0.12288	5.51631	3.462e-08
T2D	IGF1R	MISS_REVEL_07	15:98957108:C:A	525	0.677854	0.12288	5.51637	3.46074e-08
T2D	IGF1R	MISS_REVEL_07	15:98896890:A:G	525	0.677881	0.122881	5.51658	3.45664e-08
T2D	IGF1R	MISS_REVEL_07	15:98908821:A:G	525	0.677904	0.122881	5.51675	3.45329e-08
T2D	IGF1R	MISS_REVEL_07	15:98708077:C:A	525	0.67792	0.122881	5.51687	3.45091e-08
T2D	IGF1R	MISS_REVEL_07	15:98957085:G:T	525	0.677937	0.122882	5.51699	3.44858e-08
T2D	IGF1R	MISS_REVEL_07	15:98916786:A:T	525	0.677936	0.122881	5.51699	3.44849e-08
T2D	IGF1R	MISS_REVEL_07	15:98707772:A:G	525	0.677962	0.122882	5.51718	3.44479e-08
T2D	IGF1R	MISS_REVEL_07	15:98916774:G:A	525	0.677963	0.122882	5.51719	3.44454e-08
T2D	IGF1R	MISS_REVEL_07	15:98707699:C:G	525	0.678009	0.122882	5.51755	3.43752e-08
T2D	IGF1R	MISS_REVEL_07	15:98908812:A:G	525	0.678097	0.122883	5.51821	3.42469e-08
T2D	IGF1R	MISS_REVEL_07	15:98934919:G:A	525	0.678108	0.122884	5.5183	3.42304e-08
T2D	IGF1R	MISS_REVEL_07	15:98707799:T:C	525	0.678113	0.122884	5.51834	3.42225e-08
T2D	IGF1R	MISS_REVEL_07	15:98934862:A:T	525	0.678222	0.122885	5.51916	3.4062e-08
T2D	IGF1R	MISS_REVEL_07	15:98948606:C:T	525	0.678232	0.122885	5.51924	3.40473e-08
T2D	IGF1R	MISS_REVEL_07	15:98942955:G:C	525	0.678235	0.122885	5.51926	3.40428e-08
T2D	IGF1R	MISS_REVEL_07	15:98948578:T:C	525	0.678238	0.122885	5.51929	3.40378e-08
T2D	IGF1R	MISS_REVEL_07	15:98934904:G:A	525	0.678244	0.122885	5.51934	3.40273e-08
T2D	IGF1R	MISS_REVEL_07	15:98891442:A:G	525	0.678274	0.122885	5.51956	3.39849e-08
T2D	IGF1R	MISS_REVEL_07	15:98924604:A:G	525	0.678279	0.122886	5.5196	3.39767e-08
T2D	IGF1R	MISS_REVEL_07	15:98891622:G:A	525	0.678298	0.122886	5.51974	3.39492e-08
T2D	IGF1R	MISS_REVEL_07	15:98935004:A:G	525	0.678305	0.122886	5.5198	3.39389e-08
T2D	IGF1R	MISS_REVEL_07	15:98948698:C:T	525	0.678327	0.122886	5.51997	3.39053e-08
T2D	IGF1R	MISS_REVEL_07	15:98935407:C:G	525	0.67833	0.122886	5.51999	3.39013e-08
T2D	IGF1R	MISS_REVEL_07	15:98896888:T:C	525	0.678344	0.122886	5.5201	3.38807e-08
T2D	IGF1R	MISS_REVEL_07	15:98707886:C:A	525	0.678355	0.122886	5.52019	3.38642e-08
T2D	IGF1R	MISS_REVEL_07	15:98891585:G:T	525	0.678406	0.122887	5.52057	3.37902e-08
T2D	IGF1R	MISS_REVEL_07	15:98891610:C:T	525	0.678408	0.122887	5.52059	3.37857e-08
T2D	IGF1R	MISS_REVEL_07	15:98939346:C:T	525	0.678427	0.122887	5.52074	3.37574e-08
T2D	IGF1R	MISS_REVEL_07	15:98916045:C:G	525	0.678429	0.122887	5.52075	3.37549e-08
T2D	IGF1R	MISS_REVEL_07	15:98939328:T:C	525	0.678431	0.122887	5.52077	3.37523e-08
T2D	IGF1R	MISS_REVEL_07	15:98939241:T:C	525	0.67843	0.122887	5.52077	3.3752e-08
T2D	IGF1R	MISS_REVEL_07	15:98948671:G:A	525	0.678442	0.122887	5.52086	3.37353e-08
T2D	IGF1R	MISS_REVEL_07	15:98915975:C:G	525	0.678455	0.122887	5.52096	3.37158e-08
T2D	IGF1R	MISS_REVEL_07	15:98957073:G:A	525	0.678494	0.122888	5.52126	3.3658e-08
T2D	IGF1R	MISS_REVEL_07	15:98942970:G:A	525	0.678606	0.122888	5.52213	3.34916e-08
T2D	IGF1R	MISS_REVEL_07	15:98707624:A:G	525	0.678626	0.122889	5.52229	3.34612e-08
T2D	IGF1R	MISS_REVEL_07	15:98948669:G:A	525	0.67868	0.122889	5.52271	3.33813e-08
T2D	IGF1R	MISS_REVEL_07	15:98707996:G:A	525	0.678764	0.12289	5.52337	3.32562e-08
T2D	IGF1R	MISS_REVEL_07	15:98908737:T:C	525	0.678774	0.12289	5.52344	3.3242e-08
T2D	IGF1R	MISS_REVEL_07	15:98891507:C:G	525	0.678788	0.12289	5.52356	3.32197e-08
T2D	IGF1R	MISS_REVEL_07	15:98939357:G:A	525	0.678823	0.12289	5.52383	3.31695e-08
T2D	IGF1R	MISS_REVEL_07	15:98908800:T:C	525	0.678844	0.12289	5.524	3.3137e-08
T2D	IGF1R	MISS_REVEL_07	15:98942937:C:G	525	0.678948	0.122891	5.52481	3.29839e-08
T2D	IGF1R	MISS_REVEL_07	15:98891399:T:G	525	0.678955	0.12289	5.52488	3.29712e-08
T2D	IGF1R	MISS_REVEL_07	15:98707943:T:C	525	0.678959	0.122891	5.5249	3.29666e-08
T2D	IGF1R	MISS_REVEL_07	15:98913165:C:A	525	0.679052	0.122891	5.52564	3.2828e-08
T2D	IGF1R	MISS_REVEL_07	15:98957113:T:C	525	0.679094	0.122891	5.52598	3.27655e-08
T2D	IGF1R	MISS_REVEL_07	15:98935392:A:T	525	0.679097	0.122891	5.526	3.27618e-08
T2D	IGF1R	MISS_REVEL_07	15:98707773:C:A	525	0.679104	0.122891	5.52606	3.27501e-08
T2D	IGF1R	MISS_REVEL_07	15:98707697:A:T	525	0.679138	0.122891	5.52633	3.27003e-08
T2D	IGF1R	MISS_REVEL_07	15:98916780:G:C	525	0.679141	0.122891	5.52636	3.26948e-08
T2D	IGF1R	MISS_REVEL_07	15:98896798:G:A	525	0.679212	0.122892	5.52692	3.25901e-08
T2D	IGF1R	MISS_REVEL_07	15:98934839:A:C	524	0.679313	0.122904	5.52717	3.25441e-08
T2D	IGF1R	MISS_REVEL_07	15:98707940:C:G	525	0.679244	0.122892	5.52717	3.2543e-08
T2D	IGF1R	MISS_REVEL_07	15:98948594:G:T	525	0.679247	0.122892	5.5272	3.25377e-08
T2D	IGF1R	MISS_REVEL_07	15:98942938:G:A	525	0.679289	0.122892	5.52753	3.24762e-08
T2D	IGF1R	MISS_REVEL_07	15:98957117:T:C	525	0.679325	0.122892	5.52783	3.2421e-08
T2D	IGF1R	MISS_REVEL_07	15:98908794:A:C	525	0.679327	0.122892	5.52784	3.24194e-08
T2D	IGF1R	MISS_REVEL_07	15:98934853:C:G	525	0.679327	0.122892	5.52785	3.24184e-08
T2D	IGF1R	MISS_REVEL_07	15:98942994:C:T	525	0.67934	0.122892	5.52795	3.24002e-08
T2D	IGF1R	MISS_REVEL_07	15:98891388:G:A	525	0.679405	0.122892	5.52847	3.23028e-08
T2D	IGF1R	MISS_REVEL_07	15:98899560:T:G	525	0.679451	0.122892	5.52885	3.22335e-08
T2D	IGF1R	MISS_REVEL_07	15:98957108:C:T	514	0.684271	0.123755	5.52923	3.21641e-08
T2D	IGF1R	MISS_REVEL_07	15:98908801:G:A	525	0.67968	0.122892	5.53071	3.18929e-08
T2D	IGF1R	MISS_REVEL_07	15:98957087:A:T	525	0.679792	0.122892	5.53162	3.17284e-08
T2D	IGF1R	MISS_REVEL_07	15:98916026:T:C	525	0.679845	0.122892	5.53206	3.16487e-08
T2D	IGF1R	MISS_REVEL_07	15:98707828:G:A	524	0.67997	0.122911	5.53221	3.16215e-08
T2D	IGF1R	MISS_REVEL_07	15:98948653:C:T	524	0.680057	0.122907	5.53309	3.14632e-08
T2D	IGF1R	MISS_REVEL_07	15:98708011:T:C	525	0.680083	0.122891	5.53403	3.12947e-08
T2D	IGF1R	MISS_REVEL_07	15:98948663:T:C	524	0.680238	0.122913	5.53432	3.12434e-08
T2D	IGF1R	MISS_REVEL_07	15:98916773:T:A	524	0.68024	0.122911	5.53439	3.12315e-08
T2D	IGF1R	MISS_REVEL_07	15:98939297:G:C	524	0.680276	0.122914	5.53458	3.11984e-08
T2D	IGF1R	MISS_REVEL_07	15:98707813:G:A	525	0.680151	0.122891	5.5346	3.11931e-08
T2D	IGF1R	MISS_REVEL_07	15:98899584:A:T	525	0.680172	0.12289	5.53479	3.11599e-08
T2D	IGF1R	MISS_REVEL_07	15:98891529:G:A	525	0.680273	0.12289	5.53562	3.10126e-08
T2D	IGF1R	MISS_REVEL_07	15:98891577:T:C	525	0.680389	0.122889	5.5366	3.084e-08
T2D	IGF1R	MISS_REVEL_07	15:98707673:A:G	524	0.680622	0.122917	5.53725	3.0726e-08
T2D	IGF1R	MISS_REVEL_07	15:98707966:A:G	524	0.680644	0.122916	5.53745	3.06903e-08
T2D	IGF1R	MISS_REVEL_07	15:98922354:T:C	525	0.680549	0.122888	5.53796	3.06022e-08
T2D	IGF1R	MISS_REVEL_07	15:98934880:C:A	525	0.680615	0.122887	5.53852	3.05032e-08
T2D	IGF1R	MISS_REVEL_07	15:98707625:C:T	525	0.680619	0.122887	5.53855	3.0498e-08
T2D	IGF1R	MISS_REVEL_07	15:98922156:G:T	524	0.680815	0.122911	5.53909	3.04054e-08
T2D	IGF1R	MISS_REVEL_07	15:98913241:G:A	525	0.680685	0.122887	5.53912	3.03992e-08
T2D	IGF1R	MISS_REVEL_07	15:98934863:T:C	525	0.680873	0.122885	5.54073	3.01207e-08
T2D	IGF1R	MISS_REVEL_07	15:98707994:A:T	524	0.681071	0.12292	5.54078	3.01124e-08
T2D	IGF1R	MISS_REVEL_07	15:98943012:T:A	525	0.680918	0.122885	5.54112	3.0054e-08
T2D	IGF1R	MISS_REVEL_07	15:98708068:T:G	525	0.68094	0.122884	5.54131	3.00213e-08
T2D	IGF1R	MISS_REVEL_07	15:98934946:G:A	524	0.681161	0.122918	5.54159	2.99738e-08
T2D	IGF1R	MISS_REVEL_07	15:98915966:C:G	525	0.68104	0.122883	5.54218	2.98731e-08
T2D	IGF1R	MISS_REVEL_07	15:98891581:C:A	525	0.681189	0.122881	5.54347	2.96539e-08
T2D	IGF1R	MISS_REVEL_07	15:98934833:C:A	524	0.681485	0.122921	5.54407	2.95519e-08
T2D	IGF1R	MISS_REVEL_07	15:98943009:G:C	524	0.681562	0.122911	5.54519	2.9364e-08
T2D	IGF1R	MISS_REVEL_07	15:98948642:A:T	524	0.681731	0.122923	5.54602	2.92249e-08
T2D	IGF1R	MISS_REVEL_07	15:98913195:G:C	524	0.681766	0.122921	5.54636	2.91673e-08
T2D	IGF1R	MISS_REVEL_07	15:98935379:C:T	523	0.681868	0.122933	5.54665	2.91196e-08
T2D	IGF1R	MISS_REVEL_07	15:98934976:G:A	522	0.682034	0.122947	5.5474	2.89948e-08
T2D	IGF1R	MISS_REVEL_07	15:98948641:G:A	524	0.68204	0.122923	5.54851	2.88112e-08
T2D	IGF1R	MISS_REVEL_07	15:98957381:A:C	524	0.682138	0.122919	5.5495	2.86482e-08
T2D	IGF1R	MISS_REVEL_07	15:98708017:G:C	524	0.682371	0.122918	5.55144	2.83319e-08
T2D	IGF1R	MISS_REVEL_07	15:98891438:C:T	524	0.682403	0.122922	5.55153	2.83183e-08
T2D	IGF1R	MISS_REVEL_07	15:98922161:C:T	523	0.682476	0.122933	5.55161	2.83048e-08
T2D	IGF1R	MISS_REVEL_07	15:98891390:C:G	524	0.682491	0.122907	5.55289	2.80978e-08
T2D	IGF1R	MISS_REVEL_07	15:98899587:C:T	524	0.682647	0.122919	5.55361	2.79822e-08
T2D	IGF1R	MISS_REVEL_07	15:98708005:G:T	524	0.682555	0.122896	5.55392	2.79338e-08
T2D	IGF1R	MISS_REVEL_07	15:98896903:G:A	523	0.682754	0.12293	5.554	2.79209e-08
T2D	IGF1R	MISS_REVEL_07	15:98891606:C:T	524	0.682772	0.122919	5.55465	2.78168e-08
T2D	IGF1R	MISS_REVEL_07	15:98913088:G:T	524	0.682775	0.122912	5.55497	2.77661e-08
T2D	IGF1R	MISS_REVEL_07	15:98707922:T:G	524	0.682968	0.12292	5.5562	2.75711e-08
T2D	IGF1R	MISS_REVEL_07	15:98899590:C:T	523	0.683534	0.122939	5.55994	2.69872e-08
T2D	IGF1R	MISS_REVEL_07	15:98957102:T:C	523	0.683628	0.122952	5.56014	2.6956e-08
T2D	IGF1R	MISS_REVEL_07	15:98939336:G:A	522	0.683783	0.122965	5.56077	2.68584e-08
T2D	IGF1R	MISS_REVEL_07	15:98891384:G:A	524	0.683774	0.122915	5.56297	2.65214e-08
T2D	IGF1R	MISS_REVEL_07	15:98957110:T:C	523	0.683993	0.122947	5.56333	2.6468e-08
T2D	IGF1R	MISS_REVEL_07	15:98891622:G:C	524	0.683838	0.122911	5.56369	2.64129e-08
T2D	IGF1R	MISS_REVEL_07	15:98957107:C:T	523	0.684173	0.122941	5.56505	2.62082e-08
T2D	IGF1R	MISS_REVEL_07	15:98891573:G:C	524	0.684168	0.122916	5.56615	2.60436e-08
T2D	IGF1R	MISS_REVEL_07	15:98899591:G:T	523	0.68481	0.122952	5.56974	2.55124e-08
T2D	IGF1R	MISS_REVEL_07	15:98913267:C:T	522	0.685739	0.122955	5.57714	2.44498e-08
T2D	IGF1R	MISS_REVEL_07	15:98707925:C:T	524	0.687092	0.122875	5.59179	2.24739e-08
T2D	IGF1R	MISS_REVEL_07	15:98935325:C:G	523	0.687486	0.122943	5.5919	2.24597e-08
T2D	IGF1R	MISS_REVEL_07	15:98942964:C:T	519	0.689236	0.123047	5.60139	2.12634e-08
T2D	IGF1R	MISS_REVEL_07	15:98957389:G:A	519	0.691955	0.123042	5.62374	1.86862e-08
T2D	IGF1R	MISS_REVEL_07	15:98908738:G:C	520	0.692044	0.123011	5.62587	1.84572e-08
T2D	IGF1R	MISS_REVEL_07	15:98908884:G:A	520	0.693302	0.123	5.6366	1.73439e-08
T2D	IGF1R	MISS_REVEL_07	15:98934908:A:G	515	0.696946	0.12313	5.66024	1.51161e-08
T2D	IGF1R	MISS_REVEL_07	15:98707703:C:T	510	0.702704	0.123866	5.67309	1.40248e-08
T2D	IGF1R	MISS_REVEL_07	15:98935404:G:A	497	0.718254	0.124849	5.75301	8.76701e-09
T2D	IP6K1	MISS_REVEL_05	3:49732827:G:A	66	1.27037	0.29193	4.35163	1.35127e-05
T2D	IP6K1	MISS_REVEL_05	3:49727262:G:A	82	1.19033	0.266003	4.47488	7.64543e-06
T2D	IP6K1	MISS_REVEL_05	3:49727261:C:T	82	1.20685	0.265244	4.54997	5.36534e-06
T2D	IP6K1	MISS_REVEL_05	3:49728206:C:T	83	1.22298	0.26077	4.68987	2.73376e-06
T2D	IP6K1	MISS_REVEL_05	3:49727453:G:A	83	1.22996	0.26109	4.71086	2.46672e-06
T2D	IP6K1	MISS_REVEL_05	3:49747880:C:T	46	1.54183	0.325271	4.74014	2.13574e-06
T2D	IP6K1	MISS_REVEL_05	3:49727504:A:G	83	1.23983	0.261247	4.74583	2.0765e-06
T2D	IP6K1	MISS_REVEL_05	3:49727636:C:A	83	1.24512	0.261176	4.76734	1.86671e-06
T2D	IP6K1	MISS_REVEL_05	3:49727183:T:C	83	1.24628	0.261145	4.77237	1.82067e-06
T2D	IP6K1	MISS_REVEL_05	3:49728114:A:C	83	1.24944	0.261036	4.78646	1.69747e-06
T2D	IP6K1	MISS_REVEL_05	NA	84	1.28687	0.256816	5.01088	5.41828e-07
T2D	IP6K1	MISS_REVEL_05	3:49727447:G:C	83	1.29566	0.257322	5.03518	4.774e-07
T2D	IP6K1	MISS_REVEL_05	3:49747938:C:T	83	1.29739	0.257386	5.04062	4.64024e-07
T2D	IP6K1	MISS_REVEL_05	3:49727462:C:T	83	1.30223	0.257506	5.05708	4.25715e-07
T2D	IP6K1	MISS_REVEL_05	3:49728207:G:A	83	1.30377	0.257524	5.06272	4.13321e-07
T2D	IP6K1	MISS_REVEL_05	3:49727604:G:A	83	1.30507	0.257534	5.06756	4.0295e-07
T2D	IP6K1	MISS_REVEL_05	3:49747881:G:A	82	1.30863	0.257989	5.07242	3.92798e-07
T2D	IP6K1	MISS_REVEL_05	3:49728144:T:C	83	1.30679	0.257534	5.07423	3.89069e-07
T2D	IP6K1	MISS_REVEL_05	3:49727237:G:C	83	1.30719	0.257532	5.07584	3.85779e-07
T2D	IP6K1	MISS_REVEL_05	3:49728140:G:A	83	1.30883	0.257521	5.08242	3.72654e-07
T2D	IP6K1	MISS_REVEL_05	3:49728111:C:T	83	1.31021	0.257502	5.08815	3.61573e-07
T2D	IP6K1	MISS_REVEL_05	3:49728218:T:G	82	1.31759	0.258163	5.10369	3.33086e-07
T2D	IP6K1	MISS_REVEL_05	3:49727564:T:G	83	1.31569	0.257352	5.11239	3.18112e-07
T2D	IP6K1	MISS_REVEL_05	3:49747922:A:C	82	1.32334	0.258172	5.12582	2.9625e-07
T2D	IP6K1	MISS_REVEL_05	3:49732862:G:T	82	1.32768	0.258095	5.14415	2.68737e-07
T2D	IRS2	HC_PTV	13:109785054:T:TG	51	1.72717	0.311996	5.53587	3.09684e-08
T2D	IRS2	HC_PTV	13:109784158:G:C	56	1.75451	0.29622	5.92299	3.16139e-09
T2D	IRS2	HC_PTV	13:109782915:CG:C	55	1.80382	0.297407	6.06514	1.31842e-09
T2D	IRS2	HC_PTV	13:109785355:GC:G	57	1.80172	0.290907	6.19344	5.88642e-10
T2D	IRS2	HC_PTV	13:109784013:CG:C	56	1.80582	0.291529	6.19429	5.8547e-10
T2D	IRS2	HC_PTV	13:109783817:C:CG	57	1.8053	0.290996	6.20385	5.50977e-10
T2D	IRS2	HC_PTV	13:109785459:G:A	57	1.80554	0.291001	6.2046	5.48375e-10
T2D	IRS2	HC_PTV	13:109782094:G:T	57	1.80574	0.291005	6.20518	5.46359e-10
T2D	IRS2	HC_PTV	13:109785179:T:TG	57	1.80997	0.291047	6.21882	5.00903e-10
T2D	IRS2	HC_PTV	13:109783879:G:GC	57	1.81208	0.291044	6.22614	4.78056e-10
T2D	IRS2	HC_PTV	13:109784643:G:GC	57	1.81301	0.291039	6.22944	4.68101e-10
T2D	IRS2	HC_PTV	13:109782116:GC:G	57	1.81365	0.291033	6.23177	4.61201e-10
T2D	IRS2	HC_PTV	13:109785054:TG:T	56	1.82878	0.292287	6.2568	3.92946e-10
T2D	IRS2	HC_PTV	13:109782781:C:CG	55	1.88027	0.294104	6.39323	1.6242e-10
T2D	IRS2	HC_PTV	13:109782191:CG:C	56	1.8751	0.29117	6.43988	1.1957e-10
T2D	IRS2	HC_PTV	NA	58	1.86386	0.286137	6.51388	7.32356e-11
T2D	IRS2	HC_PTV	13:109782966:G:A	57	1.87551	0.287126	6.53201	6.48908e-11
T2D	IRS2	HC_PTV	13:109785458:TG:T	57	1.87614	0.287166	6.53328	6.43441e-11
T2D	IRS2	HC_PTV	13:109782040:A:C	57	1.87824	0.287291	6.53774	6.24537e-11
T2D	IRS2	HC_PTV	13:109783556:A:ATGCG	57	1.87849	0.287305	6.53832	6.22153e-11
T2D	IRS2	HC_PTV	13:109782242:G:GGC	57	1.87865	0.287313	6.53867	6.20691e-11
T2D	IRS2	HC_PTV	13:109784885:AG:A	57	1.8797	0.28737	6.54107	6.10814e-11
T2D	IRS2	HC_PTV	13:109782681:G:A	57	1.8801	0.287389	6.542	6.07001e-11
T2D	IRS2	HC_PTV	13:109783538:AG:A	57	1.88283	0.287512	6.5487	5.8039e-11
T2D	IRS2	HC_PTV	13:109782129:G:GAC	57	1.88361	0.287543	6.55073	5.72568e-11
T2D	IRS2	HC_PTV	13:109785691:G:C	57	1.8851	0.287593	6.55475	5.57363e-11
T2D	IRS2	HC_PTV	13:109783828:G:T	57	1.88609	0.287623	6.55752	5.47093e-11
T2D	IRS2	HC_PTV	13:109784933:CCCGCCGCCGCG:C	57	1.88929	0.287697	6.56694	5.13591e-11
T2D	IRS2	HC_PTV	13:109785721:G:T	57	1.88941	0.287698	6.56735	5.12192e-11
T2D	IRS2	HC_PTV	13:109782625:GC:G	57	1.89024	0.287712	6.56991	5.03469e-11
T2D	IRS2	HC_PTV	13:109783666:CCT:C	57	1.89522	0.287737	6.58665	4.49864e-11
T2D	IRS2	HC_PTV	13:109783530:G:A	57	1.89661	0.287728	6.59168	4.34877e-11
T2D	IRS2	HC_PTV	13:109782041:C:G	57	1.89734	0.28772	6.59439	4.27008e-11
T2D	IRS2	HC_PTV	13:109782702:C:A	57	1.90407	0.287562	6.62142	3.55754e-11
T2D	IRS2	HC_PTV	13:109782481:AC:A	57	1.90601	0.287489	6.62985	3.36038e-11
T2D	IRS2	HC_PTV	13:109782892:CTGGGCGG:C	57	1.90615	0.287481	6.63052	3.34514e-11
T2D	IRS2	HC_PTV	13:109782631:CT:C	57	1.90878	0.287358	6.64251	3.08387e-11
T2D	IRS2	HC_PTV	13:109782174:T:TGA	56	1.9257	0.2894	6.65411	2.85016e-11
T2D	IRS2	HC_PTV	13:109782441:G:A	55	1.95853	0.291048	6.72922	1.70572e-11
T2D	IRS2	HC_PTV	13:109782915:C:CG	55	1.97244	0.29078	6.78328	1.1748e-11
BMI	MC4R	HC_PTV	18:60372281:CA:C	221	2.69647	0.318941	8.45444	2.81186e-17
BMI	MC4R	HC_PTV	18:60372294:CT:C	221	2.69518	0.318942	8.45039	2.91129e-17
BMI	MC4R	HC_PTV	18:60372285:CTG:C	218	2.7065	0.321126	8.42818	3.52041e-17
BMI	MC4R	HC_PTV	18:60372224:CT:C	221	2.68051	0.318942	8.40437	4.31304e-17
BMI	MC4R	HC_PTV	18:60372301:T:TC	220	2.68326	0.319666	8.39396	4.71289e-17
BMI	MC4R	HC_PTV	18:60371519:A:T	221	2.6707	0.318942	8.37363	5.60149e-17
BMI	MC4R	HC_PTV	18:60371520:CAA:C	213	2.71926	0.324874	8.3702	5.76712e-17
BMI	MC4R	HC_PTV	18:60372223:G:A	219	2.68109	0.320395	8.36806	5.87268e-17
BMI	MC4R	HC_PTV	NA	222	2.65365	0.318223	8.33895	7.51496e-17
BMI	MC4R	HC_PTV	18:60371967:AC:A	221	2.64808	0.318943	8.30268	1.02049e-16
BMI	MC4R	HC_PTV	18:60371431:G:A	221	2.64695	0.318943	8.29915	1.05129e-16
BMI	MC4R	HC_PTV	18:60372098:G:T	221	2.64462	0.318943	8.29185	1.11785e-16
BMI	MC4R	HC_PTV	18:60371790:TA:T	221	2.6415	0.318943	8.28204	1.21393e-16
BMI	MC4R	HC_PTV	18:60371715:TAGAG:T	217	2.66433	0.321866	8.27778	1.25806e-16
BMI	MC4R	HC_PTV	18:60371367:A:T	220	2.64009	0.319665	8.25891	1.47371e-16
BMI	MC4R	HC_PTV	18:60371474:CA:C	219	2.63299	0.320394	8.21799	2.07443e-16
BMI	MC4R	HC_PTV	18:60371367:AAGTC:A	221	2.61742	0.318941	8.20658	2.28121e-16
BMI	MC4R	HC_PTV	18:60372002:ACT:A	220	2.62265	0.319666	8.20435	2.32402e-16
BMI	MC4R	HC_PTV	18:60371539:A:AAG	221	2.61084	0.318941	8.18596	2.70785e-16
BMI	MC4R	HC_PTV	18:60371389:GA:G	221	2.60848	0.318941	8.17856	2.87933e-16
BMI	MC4R	HC_PTV	18:60371577:C:T	216	2.63248	0.32261	8.15994	3.3598e-16
BMI	MC4R	HC_PTV	18:60372178:TG:T	210	2.6625	0.327182	8.13767	4.03914e-16
BMI	MC4R	HC_PTV	18:60371907:TACCTGTCC:T	221	2.58795	0.31894	8.11422	4.90044e-16
BMI	MC4R	HC_PTV	18:60372015:G:GT	218	2.59569	0.321127	8.08308	6.32965e-16
BMI	MC4R	HC_PTV	18:60372005:CTG:C	206	2.66243	0.330347	8.0595	7.67814e-16
BMI	MC4R	HC_PTV	18:60372245:G:T	159	3.00899	0.375989	8.00288	1.21814e-15
BMI	MC4R	HC_PTV	18:60371513:G:GCA	193	2.69471	0.34128	7.89589	2.88855e-15
BMI	MC4R	HC_PTV	18:60371466:G:T	211	2.5772	0.326407	7.89565	2.89398e-15
BMI	MC4R	HC_PTV	18:60371598:ATC:A	183	2.43647	0.350468	6.95204	3.60492e-12
BMI	MC4R	MISS_REVEL_05	18:60371596:C:T	708	1.95693	0.178278	10.9768	4.977e-28
BMI	MC4R	MISS_REVEL_05	18:60371877:T:C	829	1.80393	0.164777	10.9477	6.8658e-28
BMI	MC4R	MISS_REVEL_05	18:60371619:G:A	817	1.76827	0.16598	10.6535	1.69082e-26
BMI	MC4R	MISS_REVEL_05	18:60371601:A:T	843	1.72822	0.163405	10.5763	3.86413e-26
BMI	MC4R	MISS_REVEL_05	18:60371445:T:A	851	1.71873	0.162636	10.5679	4.22517e-26
BMI	MC4R	MISS_REVEL_05	18:60371800:A:T	852	1.71238	0.162541	10.535	5.9941e-26
BMI	MC4R	MISS_REVEL_05	18:60371673:A:G	853	1.7083	0.162446	10.5162	7.32588e-26
BMI	MC4R	MISS_REVEL_05	18:60371467:A:G	842	1.7156	0.163501	10.4929	9.37196e-26
BMI	MC4R	MISS_REVEL_05	18:60371832:A:G	856	1.69808	0.162161	10.4715	1.17483e-25
BMI	MC4R	MISS_REVEL_05	18:60371499:A:C	854	1.6985	0.162351	10.4619	1.30038e-25
BMI	MC4R	MISS_REVEL_05	18:60371808:C:A	857	1.69457	0.162067	10.456	1.38447e-25
BMI	MC4R	MISS_REVEL_05	18:60372198:A:C	855	1.69646	0.162256	10.4554	1.39249e-25
BMI	MC4R	MISS_REVEL_05	18:60371527:G:A	854	1.69726	0.162351	10.4542	1.41016e-25
BMI	MC4R	MISS_REVEL_05	18:60372073:C:T	856	1.69517	0.162161	10.4536	1.41944e-25
BMI	MC4R	MISS_REVEL_05	18:60371661:G:A	857	1.69414	0.162067	10.4533	1.42372e-25
BMI	MC4R	MISS_REVEL_05	18:60372147:G:A	853	1.69744	0.162446	10.4492	1.48662e-25
BMI	MC4R	MISS_REVEL_05	18:60371466:G:A	857	1.69264	0.162067	10.4441	1.56903e-25
BMI	MC4R	MISS_REVEL_05	18:60372123:T:C	804	1.7467	0.167311	10.4399	1.64069e-25
BMI	MC4R	MISS_REVEL_05	18:60371619:G:T	852	1.69617	0.162541	10.4353	1.72114e-25
BMI	MC4R	MISS_REVEL_05	18:60372157:C:T	857	1.6901	0.162067	10.4284	1.85143e-25
BMI	MC4R	MISS_REVEL_05	18:60371880:T:G	857	1.68945	0.162067	10.4244	1.93071e-25
BMI	MC4R	MISS_REVEL_05	18:60371829:C:G	857	1.68863	0.162067	10.4193	2.03685e-25
BMI	MC4R	MISS_REVEL_05	18:60372153:A:G	857	1.68858	0.162067	10.419	2.04316e-25
BMI	MC4R	MISS_REVEL_05	18:60371719:G:A	857	1.68858	0.162067	10.419	2.04368e-25
BMI	MC4R	MISS_REVEL_05	18:60371808:C:T	857	1.688	0.162067	10.4155	2.12102e-25
BMI	MC4R	MISS_REVEL_05	18:60371986:C:A	857	1.68787	0.162067	10.4146	2.13929e-25
BMI	MC4R	MISS_REVEL_05	18:60372100:A:G	857	1.68739	0.162067	10.4117	2.20618e-25
BMI	MC4R	MISS_REVEL_05	18:60371695:C:A	856	1.68772	0.162162	10.4076	2.30314e-25
BMI	MC4R	MISS_REVEL_05	18:60371913:T:C	857	1.68637	0.162067	10.4054	2.35755e-25
BMI	MC4R	MISS_REVEL_05	18:60371832:A:T	857	1.6863	0.162067	10.4049	2.36905e-25
BMI	MC4R	MISS_REVEL_05	18:60372078:A:G	858	1.68518	0.161973	10.4041	2.38893e-25
BMI	MC4R	MISS_REVEL_05	NA	858	1.68518	0.161973	10.4041	2.38893e-25
BMI	MC4R	MISS_REVEL_05	18:60372115:T:C	852	1.69109	0.162541	10.4041	2.39035e-25
BMI	MC4R	MISS_REVEL_05	18:60371830:A:G	857	1.68526	0.162067	10.3985	2.5337e-25
BMI	MC4R	MISS_REVEL_05	18:60371586:A:G	857	1.68523	0.162067	10.3983	2.539e-25
BMI	MC4R	MISS_REVEL_05	18:60371481:A:G	857	1.68448	0.162067	10.3937	2.66408e-25
BMI	MC4R	MISS_REVEL_05	18:60372059:A:T	857	1.68379	0.162067	10.3894	2.78694e-25
BMI	MC4R	MISS_REVEL_05	18:60371700:A:G	857	1.68345	0.162067	10.3874	2.84755e-25
BMI	MC4R	MISS_REVEL_05	18:60372158:T:G	857	1.6834	0.162067	10.387	2.85836e-25
BMI	MC4R	MISS_REVEL_05	18:60371577:C:G	857	1.68302	0.162067	10.3847	2.92787e-25
BMI	MC4R	MISS_REVEL_05	18:60372045:A:T	856	1.68243	0.162162	10.375	3.24162e-25
BMI	MC4R	MISS_REVEL_05	18:60371901:G:A	857	1.68082	0.162067	10.3711	3.37562e-25
BMI	MC4R	MISS_REVEL_05	18:60371868:A:T	857	1.67911	0.162067	10.3606	3.76862e-25
BMI	MC4R	MISS_REVEL_05	18:60372069:C:T	857	1.67899	0.162067	10.3598	3.79882e-25
BMI	MC4R	MISS_REVEL_05	18:60371628:A:G	856	1.6798	0.162162	10.3588	3.83964e-25
BMI	MC4R	MISS_REVEL_05	18:60371428:C:T	846	1.68909	0.163114	10.3552	3.98677e-25
BMI	MC4R	MISS_REVEL_05	18:60372178:T:A	857	1.67807	0.162067	10.3542	4.0306e-25
BMI	MC4R	MISS_REVEL_05	18:60371427:T:A	856	1.67567	0.162161	10.3333	5.0099e-25
BMI	MC4R	MISS_REVEL_05	18:60372111:T:C	845	1.68642	0.163209	10.3329	5.03287e-25
BMI	MC4R	MISS_REVEL_05	18:60371913:T:G	854	1.67726	0.162351	10.3311	5.12909e-25
BMI	MC4R	MISS_REVEL_05	18:60371943:G:A	857	1.67393	0.162067	10.3287	5.26001e-25
BMI	MC4R	MISS_REVEL_05	18:60371500:A:T	857	1.67389	0.162066	10.3284	5.2718e-25
BMI	MC4R	MISS_REVEL_05	18:60371529:T:C	852	1.67875	0.162537	10.3284	5.27304e-25
BMI	MC4R	MISS_REVEL_05	18:60371403:A:C	853	1.67755	0.162446	10.3268	5.36313e-25
BMI	MC4R	MISS_REVEL_05	18:60371451:A:G	854	1.67617	0.162351	10.3243	5.5035e-25
BMI	MC4R	MISS_REVEL_05	18:60371892:T:C	855	1.67438	0.162256	10.3194	5.79436e-25
BMI	MC4R	MISS_REVEL_05	18:60371625:T:A	857	1.67202	0.162066	10.3169	5.94394e-25
BMI	MC4R	MISS_REVEL_05	18:60372113:C:T	854	1.67235	0.162351	10.3009	7.02475e-25
BMI	MC4R	MISS_REVEL_05	18:60371475:A:G	857	1.66804	0.162066	10.2924	7.67155e-25
BMI	MC4R	MISS_REVEL_05	18:60371940:A:G	768	1.75753	0.171185	10.2669	9.9956e-25
BMI	MC4R	MISS_REVEL_05	18:60371539:A:G	856	1.66439	0.162159	10.264	1.03003e-24
BMI	MC4R	MISS_REVEL_05	18:60371944:A:G	848	1.66343	0.162923	10.2099	1.80087e-24
BMI	MC4R	MISS_REVEL_05	18:60371763:C:T	854	1.65753	0.162349	10.2097	1.80546e-24
BMI	MC4R	MISS_REVEL_05	18:60371812:A:G	842	1.66542	0.163499	10.1861	2.29966e-24
BMI	MC4R	MISS_REVEL_05	18:60371857:G:A	824	1.67399	0.165273	10.1286	4.14756e-24
BMI	MC4R	MISS_REVEL_05	18:60371436:C:T	847	1.63877	0.163012	10.0531	8.95197e-24
BMI	MC4R	MISS_REVEL_05	18:60371454:G:T	842	1.64107	0.1635	10.0371	1.05264e-23
BMI	MC4R	MISS_REVEL_05	18:60372045:A:G	844	1.63868	0.163306	10.0344	1.08179e-23
BMI	MC4R	MISS_REVEL_05	18:60371970:G:A	808	1.65244	0.166899	9.90085	4.14878e-23
BMI	MC4R	MISS_REVEL_05	18:60371538:C:T	827	1.62569	0.16497	9.85449	6.58766e-23
BMI	MC4R	MISS_REVEL_05	18:60371856:C:T	822	1.61967	0.165471	9.78828	1.27049e-22
BMI	MC4R	MISS_REVEL_05	18:60372144:A:G	812	1.60599	0.166487	9.64637	5.11609e-22
BMI	MC4R	MISS_REVEL_05	18:60372169:C:T	802	1.43911	0.167496	8.59189	8.57984e-18
BMI	MC4R	MISS_REVEL_07	18:60371596:C:T	264	2.29087	0.291844	7.84963	4.18131e-15
BMI	MC4R	MISS_REVEL_07	18:60371601:A:T	399	1.69408	0.237425	7.13521	9.67715e-13
BMI	MC4R	MISS_REVEL_07	18:60371445:T:A	407	1.67489	0.235082	7.12469	1.04464e-12
BMI	MC4R	MISS_REVEL_07	18:60371673:A:G	409	1.65334	0.234506	7.05032	1.78752e-12
BMI	MC4R	MISS_REVEL_07	18:60371467:A:G	398	1.66733	0.237723	7.01376	2.32309e-12
BMI	MC4R	MISS_REVEL_07	18:60371832:A:G	412	1.63249	0.233652	6.98685	2.81493e-12
BMI	MC4R	MISS_REVEL_07	18:60371499:A:C	410	1.63307	0.234222	6.97234	3.12119e-12
BMI	MC4R	MISS_REVEL_07	18:60371808:C:A	413	1.62536	0.233369	6.96474	3.29422e-12
BMI	MC4R	MISS_REVEL_07	18:60371466:G:A	413	1.62139	0.23337	6.94772	3.71712e-12
BMI	MC4R	MISS_REVEL_07	18:60371619:G:T	408	1.62788	0.234794	6.93324	4.11828e-12
BMI	MC4R	MISS_REVEL_07	18:60372123:T:C	360	1.73184	0.249941	6.92898	4.24407e-12
BMI	MC4R	MISS_REVEL_07	18:60372157:C:T	413	1.61609	0.23337	6.92502	4.36466e-12
BMI	MC4R	MISS_REVEL_07	18:60371880:T:G	413	1.61475	0.233369	6.91928	4.545e-12
BMI	MC4R	MISS_REVEL_07	18:60371829:C:G	413	1.61304	0.23337	6.91194	4.78662e-12
BMI	MC4R	MISS_REVEL_07	18:60372153:A:G	413	1.61294	0.23337	6.91152	4.80069e-12
BMI	MC4R	MISS_REVEL_07	18:60371913:T:C	413	1.60836	0.23337	6.89189	5.51247e-12
BMI	MC4R	MISS_REVEL_07	18:60371832:A:T	413	1.6082	0.23337	6.89121	5.53859e-12
BMI	MC4R	MISS_REVEL_07	NA	414	1.60608	0.233088	6.89046	5.56796e-12
BMI	MC4R	MISS_REVEL_07	18:60371830:A:G	413	1.60605	0.23337	6.88199	5.90941e-12
BMI	MC4R	MISS_REVEL_07	18:60371481:A:G	413	1.60444	0.23337	6.87509	6.20236e-12
BMI	MC4R	MISS_REVEL_07	18:60371700:A:G	413	1.6023	0.233369	6.86594	6.61348e-12
BMI	MC4R	MISS_REVEL_07	18:60372158:T:G	413	1.60218	0.23337	6.86542	6.63762e-12
BMI	MC4R	MISS_REVEL_07	18:60371577:C:G	413	1.60141	0.23337	6.86211	6.79308e-12
BMI	MC4R	MISS_REVEL_07	18:60371427:T:A	412	1.58593	0.233653	6.78757	1.14167e-11
BMI	MC4R	MISS_REVEL_07	18:60371913:T:G	410	1.58882	0.234221	6.7834	1.17515e-11
BMI	MC4R	MISS_REVEL_07	18:60372111:T:C	401	1.60616	0.236828	6.78195	1.18697e-11
BMI	MC4R	MISS_REVEL_07	18:60371500:A:T	413	1.58247	0.233368	6.78099	1.19492e-11
BMI	MC4R	MISS_REVEL_07	18:60371892:T:C	411	1.58302	0.233935	6.76693	1.3169e-11
BMI	MC4R	MISS_REVEL_07	18:60371539:A:G	412	1.56251	0.233648	6.68745	2.27335e-11
BMI	MC4R	MISS_REVEL_07	18:60371763:C:T	410	1.54772	0.234219	6.60803	3.89879e-11
BMI	MC4R	MISS_REVEL_07	18:60371944:A:G	404	1.55851	0.235953	6.60516	3.97495e-11
BMI	MC4R	MISS_REVEL_07	18:60371454:G:T	398	1.50963	0.237721	6.35042	2.14924e-10
BMI	MC4R	MISS_REVEL_07	18:60371538:C:T	383	1.47134	0.242321	6.07187	1.26525e-09
BMI	MC4R	MISS_REVEL_07	18:60372169:C:T	358	1.04269	0.250599	4.16078	3.17221e-05
T2D	NAA15	HC_PTV	4:139336946:CAT:C	37	1.46598	0.381332	3.84436	0.000120869
T2D	NAA15	HC_PTV	4:139336847:G:T	32	1.64283	0.393482	4.1751	2.97856e-05
T2D	NAA15	HC_PTV	4:139360607:G:GAA	38	1.55633	0.368548	4.22288	2.41201e-05
T2D	NAA15	HC_PTV	4:139360498:A:C	38	1.56119	0.36871	4.23419	2.29376e-05
T2D	NAA15	HC_PTV	4:139378813:AT:A	38	1.56587	0.368813	4.2457	2.1791e-05
T2D	NAA15	HC_PTV	4:139361723:G:A	38	1.57797	0.368785	4.27882	1.87884e-05
T2D	NAA15	HC_PTV	4:139301832:G:T	38	1.58461	0.368596	4.29903	1.71545e-05
T2D	NAA15	HC_PTV	4:139336904:TATGA:T	38	1.59315	0.368168	4.32723	1.50997e-05
T2D	NAA15	HC_PTV	4:139386174:C:T	36	1.63122	0.373388	4.36871	1.24981e-05
T2D	NAA15	HC_PTV	4:139384828:TCAG:T	37	1.6181	0.369754	4.37616	1.20787e-05
T2D	NAA15	HC_PTV	NA	39	1.66063	0.357761	4.64174	3.45493e-06
T2D	NAA15	HC_PTV	4:139361919:G:T	38	1.67943	0.359493	4.67167	2.98756e-06
T2D	NAA15	HC_PTV	4:139388006:TGGATATGAAGA:T	38	1.68097	0.359596	4.67461	2.94511e-06
T2D	NAA15	HC_PTV	4:139341059:AG:A	38	1.69183	0.360113	4.69805	2.62655e-06
T2D	NAA15	HC_PTV	4:139386131:A:G	38	1.69358	0.360168	4.7022	2.57375e-06
T2D	NAA15	HC_PTV	4:139376394:AT:A	38	1.6963	0.360233	4.70889	2.49069e-06
T2D	NAA15	HC_PTV	4:139301832:G:C	38	1.69646	0.360235	4.70931	2.48555e-06
T2D	NAA15	HC_PTV	4:139334259:G:GT	38	1.69979	0.360282	4.71793	2.38255e-06
T2D	NAA15	HC_PTV	4:139340950:A:T	38	1.70416	0.360298	4.72986	2.24678e-06
T2D	NAA15	HC_PTV	4:139334180:T:TA	38	1.70545	0.360295	4.73348	2.20698e-06
T2D	NAA15	HC_PTV	4:139354090:A:AC	38	1.70968	0.36024	4.74593	2.07548e-06
T2D	NAA15	HC_PTV	4:139378844:CTT:C	38	1.71498	0.360102	4.76249	1.91217e-06
T2D	NAA15	HC_PTV	4:139387934:T:TA	38	1.71686	0.360036	4.76858	1.85531e-06
T2D	NAA15	HC_PTV	4:139336854:TG:T	38	1.72252	0.359767	4.78789	1.68541e-06
T2D	NAA15	HC_PTV	4:139344340:G:A	38	1.72252	0.359766	4.7879	1.68535e-06
T2D	NAA15	HC_PTV	4:139378856:T:A	38	1.7357	0.358781	4.83777	1.31302e-06
T2D	NAA15	HC_PTV	4:139361829:C:T	35	1.78437	0.367693	4.85288	1.21681e-06
BMI	PCSK1	HC_PTV	5:96398922:A:C	125	2.26921	0.424055	5.35121	8.74064e-08
BMI	PCSK1	HC_PTV	5:96410797:C:A	127	2.246	0.420704	5.33865	9.3681e-08
BMI	PCSK1	HC_PTV	5:96400071:G:A	123	2.28077	0.427488	5.33528	9.54386e-08
BMI	PCSK1	HC_PTV	5:96429260:G:A	129	2.20427	0.41743	5.28057	1.2884e-07
BMI	PCSK1	HC_PTV	5:96398918:G:A	128	2.20807	0.419058	5.26912	1.37138e-07
BMI	PCSK1	HC_PTV	5:96393192:CA:C	129	2.19375	0.41743	5.25537	1.47794e-07
BMI	PCSK1	HC_PTV	5:96399954:T:A	129	2.1877	0.417431	5.24086	1.59899e-07
BMI	PCSK1	HC_PTV	5:96432913:C:A	129	2.18518	0.417431	5.23484	1.65194e-07
BMI	PCSK1	HC_PTV	5:96397382:C:T	129	2.18512	0.417431	5.23468	1.65337e-07
BMI	PCSK1	HC_PTV	5:96429269:TG:T	129	2.1849	0.417431	5.23416	1.65803e-07
BMI	PCSK1	HC_PTV	5:96393258:G:A	128	2.18706	0.419058	5.21899	1.79971e-07
BMI	PCSK1	HC_PTV	5:96410935:G:GC	128	2.1633	0.419059	5.16228	2.44051e-07
BMI	PCSK1	HC_PTV	5:96410935:GC:G	129	2.15464	0.417432	5.16165	2.44878e-07
BMI	PCSK1	HC_PTV	5:96423401:CAA:C	129	2.15311	0.417432	5.15799	2.49716e-07
BMI	PCSK1	HC_PTV	5:96425892:AC:A	128	2.15923	0.419059	5.15256	2.57052e-07
BMI	PCSK1	HC_PTV	5:96408324:C:G	129	2.14589	0.417431	5.14071	2.73807e-07
BMI	PCSK1	HC_PTV	NA	130	2.1363	0.415823	5.13753	2.78479e-07
BMI	PCSK1	HC_PTV	5:96416062:AC:A	129	2.14442	0.417432	5.13718	2.79006e-07
BMI	PCSK1	HC_PTV	5:96416067:G:T	129	2.1408	0.417432	5.1285	2.92165e-07
BMI	PCSK1	HC_PTV	5:96432981:G:GCA	129	2.13779	0.417432	5.12129	3.03569e-07
BMI	PCSK1	HC_PTV	5:96408310:A:AG	128	2.1446	0.419059	5.11765	3.09488e-07
BMI	PCSK1	HC_PTV	5:96410797:CGCTGCTGTAAGAGGTG:C	121	2.20515	0.431007	5.11628	3.11746e-07
BMI	PCSK1	HC_PTV	5:96421905:G:A	127	2.14764	0.420705	5.10485	3.31177e-07
BMI	PCSK1	HC_PTV	5:96410844:CAGGGGGAT:C	128	2.13677	0.419059	5.09897	3.41638e-07
BMI	PCSK1	HC_PTV	5:96408221:A:C	129	2.1234	0.417432	5.08681	3.64273e-07
BMI	PCSK1	HC_PTV	5:96394866:C:A	128	2.13051	0.419059	5.08403	3.69654e-07
BMI	PCSK1	HC_PTV	5:96429229:A:C	129	2.11947	0.417432	5.0774	3.82781e-07
BMI	PCSK1	HC_PTV	5:96429234:CT:C	129	2.11294	0.417431	5.06177	4.15542e-07
BMI	PCSK1	HC_PTV	5:96408308:GCAGGTCAGCGC:G	129	2.11248	0.417432	5.06065	4.17975e-07
BMI	PCSK1	HC_PTV	5:96425827:C:T	126	2.13618	0.422372	5.05758	4.24777e-07
BMI	PCSK1	HC_PTV	5:96393380:T:G	129	2.10668	0.417431	5.04676	4.49521e-07
BMI	PCSK1	HC_PTV	5:96412452:C:A	119	2.18138	0.434607	5.01919	5.19079e-07
BMI	PCSK1	HC_PTV	5:96397471:T:C	129	2.08532	0.41743	4.99561	5.86711e-07
BMI	PCSK1	HC_PTV	5:96394941:G:A	128	2.05983	0.419058	4.91539	8.86341e-07
BMI	PCSK1	HC_PTV	5:96410983:T:TC	129	2.04879	0.417429	4.90812	9.19839e-07
BMI	PCSK1	HC_PTV	5:96410840:G:C	112	2.19464	0.447978	4.89898	9.63647e-07
BMI	PCSK1	HC_PTV	5:96393077:TA:T	129	2.0385	0.417429	4.88346	1.04275e-06
BMI	PCSK1	HC_PTV	5:96393210:GT:G	129	2.03219	0.417428	4.86836	1.12565e-06
BMI	PCSK1	HC_PTV	5:96416072:T:A	127	2.04328	0.420702	4.85684	1.19311e-06
BMI	PCSK1	HC_PTV	5:96429319:T:C	128	2.02148	0.41905	4.82395	1.40786e-06
BMI	PCSK1	HC_PTV	5:96425819:C:G	122	2.02394	0.429236	4.71522	2.4152e-06
BMI	PCSK1	HC_PTV	5:96400170:G:A	118	2.01224	0.436439	4.6106	4.0162e-06
BMI	PCSK1	HC_PTV	5:96399993:T:A	122	1.97759	0.429232	4.60727	4.08085e-06
BMI	PTPRG	HC_PTV	3:62243856:C:T	231	1.91235	0.311984	6.12963	8.81519e-10
BMI	PTPRG	HC_PTV	3:62273846:T:C	244	1.83931	0.303564	6.05906	1.37023e-09
BMI	PTPRG	HC_PTV	3:62255214:AG:A	245	1.81029	0.302946	5.97563	2.2937e-09
BMI	PTPRG	HC_PTV	3:62273059:G:GT	245	1.7951	0.302946	5.92548	3.1159e-09
BMI	PTPRG	HC_PTV	3:62271382:G:C	245	1.79299	0.302946	5.91849	3.25121e-09
BMI	PTPRG	HC_PTV	3:62203235:G:A	247	1.78509	0.301716	5.91644	3.29208e-09
BMI	PTPRG	HC_PTV	3:62195171:G:C	247	1.78445	0.301716	5.91434	3.33437e-09
BMI	PTPRG	HC_PTV	3:62277680:GT:G	246	1.78737	0.30233	5.91197	3.38265e-09
BMI	PTPRG	HC_PTV	3:62203262:TG:T	245	1.7866	0.302947	5.89739	3.69531e-09
BMI	PTPRG	HC_PTV	3:62203731:CA:C	244	1.79002	0.303565	5.89667	3.71156e-09
BMI	PTPRG	HC_PTV	3:62292557:G:GT	247	1.77868	0.301717	5.8952	3.74476e-09
BMI	PTPRG	HC_PTV	3:62275890:T:TGC	247	1.77719	0.301717	5.89025	3.85872e-09
BMI	PTPRG	HC_PTV	3:62273836:C:T	242	1.79481	0.304818	5.88813	3.90857e-09
BMI	PTPRG	HC_PTV	3:62255216:G:A	247	1.77591	0.301717	5.88602	3.95863e-09
BMI	PTPRG	HC_PTV	3:61562361:TG:T	247	1.7744	0.301718	5.88101	4.08036e-09
BMI	PTPRG	HC_PTV	3:62157184:G:GA	247	1.77437	0.301718	5.88088	4.08351e-09
BMI	PTPRG	HC_PTV	3:62281710:G:C	246	1.77785	0.30233	5.8805	4.09301e-09
BMI	PTPRG	HC_PTV	3:62271381:A:G	247	1.77413	0.301717	5.88011	4.10261e-09
BMI	PTPRG	HC_PTV	3:62231248:AG:A	247	1.77367	0.301718	5.87858	4.14083e-09
BMI	PTPRG	HC_PTV	3:62282869:AGTAT:A	246	1.7758	0.30233	5.87373	4.26363e-09
BMI	PTPRG	HC_PTV	3:62078260:T:C	246	1.77569	0.30233	5.87336	4.27336e-09
BMI	PTPRG	HC_PTV	3:62273759:TA:T	247	1.77185	0.301718	5.87253	4.29465e-09
BMI	PTPRG	HC_PTV	3:62191550:C:CT	247	1.77156	0.301717	5.87159	4.31916e-09
BMI	PTPRG	HC_PTV	3:62277620:C:T	238	1.80449	0.307366	5.87081	4.33951e-09
BMI	PTPRG	HC_PTV	3:62292495:TG:T	247	1.77086	0.301717	5.86926	4.38023e-09
BMI	PTPRG	HC_PTV	3:62195061:G:A	247	1.77078	0.301717	5.86901	4.38681e-09
BMI	PTPRG	HC_PTV	3:62231227:GGTGTA:G	247	1.77075	0.301717	5.86891	4.38966e-09
BMI	PTPRG	HC_PTV	3:62255147:A:T	247	1.77008	0.301717	5.86667	4.44931e-09
BMI	PTPRG	HC_PTV	3:62168049:C:T	247	1.76998	0.301717	5.86635	4.45796e-09
BMI	PTPRG	HC_PTV	3:61562342:TC:T	247	1.76988	0.301718	5.86602	4.46678e-09
BMI	PTPRG	HC_PTV	3:61748877:G:T	247	1.76903	0.301718	5.86318	4.54371e-09
BMI	PTPRG	HC_PTV	3:62267479:C:CAA	247	1.76886	0.301718	5.86262	4.55924e-09
BMI	PTPRG	HC_PTV	3:62191468:G:T	247	1.76796	0.301717	5.85966	4.64107e-09
BMI	PTPRG	HC_PTV	3:62271435:ATCAC:A	247	1.76714	0.301717	5.85693	4.7181e-09
BMI	PTPRG	HC_PTV	3:62267813:A:AG	247	1.76676	0.301718	5.85568	4.75379e-09
BMI	PTPRG	HC_PTV	3:62203554:G:T	247	1.76661	0.301717	5.85518	4.76804e-09
BMI	PTPRG	HC_PTV	3:62203545:G:T	247	1.76649	0.301717	5.85478	4.77946e-09
BMI	PTPRG	HC_PTV	3:62281711:T:C	247	1.76644	0.301718	5.85462	4.78422e-09
BMI	PTPRG	HC_PTV	3:62231244:TC:T	247	1.76565	0.301718	5.85198	4.86065e-09
BMI	PTPRG	HC_PTV	3:62275907:G:GT	247	1.76407	0.301718	5.84675	5.01578e-09
BMI	PTPRG	HC_PTV	3:62272944:A:C	247	1.76315	0.301719	5.84368	5.10929e-09
BMI	PTPRG	HC_PTV	3:62277012:G:GA	247	1.76298	0.301718	5.84313	5.12603e-09
BMI	PTPRG	HC_PTV	3:62262883:ACATTTTAG:A	247	1.76162	0.301718	5.83864	5.26636e-09
BMI	PTPRG	HC_PTV	3:62203381:TCCCCAGCACTGTGTGGCCCACGCGCCTCCCGACGGCCGCCTCAGCCAGCAAGCAGGCGGCTAGG:T	247	1.76106	0.301718	5.83677	5.32569e-09
BMI	PTPRG	HC_PTV	3:62132599:TAGGTCAGTCCGA:T	247	1.76008	0.301718	5.83352	5.43052e-09
BMI	PTPRG	HC_PTV	3:62195152:C:T	247	1.75861	0.301717	5.82865	5.59131e-09
BMI	PTPRG	HC_PTV	3:62132670:T:G	247	1.75841	0.301718	5.82801	5.6129e-09
BMI	PTPRG	HC_PTV	3:62292479:G:T	247	1.75836	0.301718	5.82784	5.61845e-09
BMI	PTPRG	HC_PTV	3:62275932:CAAAG:C	246	1.76184	0.302331	5.82752	5.62918e-09
BMI	PTPRG	HC_PTV	3:62292520:GATCA:G	243	1.77246	0.304189	5.82683	5.65249e-09
BMI	PTPRG	HC_PTV	3:62271432:AG:A	247	1.7573	0.301718	5.82431	5.73853e-09
BMI	PTPRG	HC_PTV	3:62157158:AC:A	247	1.75729	0.301718	5.82429	5.73909e-09
BMI	PTPRG	HC_PTV	3:62203305:C:T	247	1.75723	0.301718	5.82409	5.74603e-09
BMI	PTPRG	HC_PTV	3:62273082:G:A	246	1.76066	0.30233	5.82364	5.76168e-09
BMI	PTPRG	HC_PTV	3:62168164:G:A	247	1.75709	0.301718	5.82362	5.76215e-09
BMI	PTPRG	HC_PTV	3:62277674:A:AGCTT	247	1.75623	0.301718	5.82076	5.86168e-09
BMI	PTPRG	HC_PTV	3:62267764:G:A	247	1.756	0.301717	5.82002	5.88776e-09
BMI	PTPRG	HC_PTV	3:62191563:AC:A	246	1.75915	0.30233	5.81865	5.93626e-09
BMI	PTPRG	HC_PTV	3:62243877:A:AT	247	1.75542	0.301717	5.81809	5.95608e-09
BMI	PTPRG	HC_PTV	3:61562313:G:A	247	1.7547	0.301718	5.81569	6.04206e-09
BMI	PTPRG	HC_PTV	3:62243805:A:G	247	1.75469	0.301718	5.81567	6.04303e-09
BMI	PTPRG	HC_PTV	3:62203641:G:T	247	1.7543	0.301718	5.81439	6.08947e-09
BMI	PTPRG	HC_PTV	3:62195171:G:T	247	1.75408	0.301718	5.81366	6.11602e-09
BMI	PTPRG	HC_PTV	3:62168102:CT:C	247	1.75408	0.301718	5.81363	6.11707e-09
BMI	PTPRG	HC_PTV	3:62203890:A:T	247	1.75324	0.301718	5.81085	6.21953e-09
BMI	PTPRG	HC_PTV	3:62275918:C:T	247	1.75304	0.301718	5.8102	6.24366e-09
BMI	PTPRG	HC_PTV	3:62281710:G:A	247	1.75279	0.301718	5.80935	6.27541e-09
BMI	PTPRG	HC_PTV	3:62273824:C:T	247	1.75251	0.301718	5.80844	6.30983e-09
BMI	PTPRG	HC_PTV	3:62201516:C:T	247	1.75138	0.301718	5.80468	6.45296e-09
BMI	PTPRG	HC_PTV	3:62203484:GC:G	247	1.75102	0.301718	5.8035	6.49849e-09
BMI	PTPRG	HC_PTV	NA	248	1.74746	0.301109	5.80341	6.50217e-09
BMI	PTPRG	HC_PTV	3:62262895:G:A	247	1.75089	0.301718	5.80307	6.51525e-09
BMI	PTPRG	HC_PTV	3:62292530:AT:A	247	1.75043	0.301718	5.80153	6.57527e-09
BMI	PTPRG	HC_PTV	3:62203710:C:T	247	1.7503	0.301718	5.80113	6.59107e-09
BMI	PTPRG	HC_PTV	3:62203285:G:GC	247	1.74985	0.301718	5.79963	6.65045e-09
BMI	PTPRG	HC_PTV	3:62293304:GT:G	247	1.7491	0.301714	5.79721	6.74711e-09
BMI	PTPRG	HC_PTV	3:62276983:C:T	246	1.75252	0.30233	5.79672	6.76682e-09
BMI	PTPRG	HC_PTV	3:62218905:G:A	247	1.7489	0.301718	5.79648	6.77629e-09
BMI	PTPRG	HC_PTV	3:62292506:CAGGTTGCAAAAATGATCAATCTTATGAGGCCTGGA:C	236	1.78913	0.308666	5.79634	6.78214e-09
BMI	PTPRG	HC_PTV	3:61562373:G:C	247	1.74868	0.301717	5.79577	6.80513e-09
BMI	PTPRG	HC_PTV	3:61748978:C:G	247	1.74858	0.301718	5.79543	6.81882e-09
BMI	PTPRG	HC_PTV	3:62132601:G:C	247	1.74856	0.301718	5.79535	6.82214e-09
BMI	PTPRG	HC_PTV	3:62293169:C:G	247	1.74741	0.301718	5.79153	6.97931e-09
BMI	PTPRG	HC_PTV	3:62281574:GT:G	244	1.75758	0.303565	5.7898	7.05159e-09
BMI	PTPRG	HC_PTV	3:61989802:CA:C	246	1.75023	0.30233	5.78912	7.07998e-09
BMI	PTPRG	HC_PTV	3:62203593:G:T	246	1.74854	0.30233	5.78354	7.31901e-09
BMI	PTPRG	HC_PTV	3:62203321:C:A	247	1.74469	0.301718	5.78254	7.36268e-09
BMI	PTPRG	HC_PTV	3:62255132:G:GA	247	1.74467	0.301718	5.78245	7.36649e-09
BMI	PTPRG	HC_PTV	3:62003371:CT:C	247	1.74463	0.301718	5.78231	7.3727e-09
BMI	PTPRG	HC_PTV	3:62282851:CCACCATTGTT:C	247	1.74449	0.301718	5.78185	7.3928e-09
BMI	PTPRG	HC_PTV	3:62293259:TA:T	247	1.74358	0.301718	5.77885	7.52606e-09
BMI	PTPRG	HC_PTV	3:62271466:TC:T	247	1.74289	0.301718	5.77656	7.62889e-09
BMI	PTPRG	HC_PTV	3:62269035:C:T	246	1.74589	0.30233	5.77477	7.71056e-09
BMI	PTPRG	HC_PTV	3:61989782:G:A	247	1.74102	0.301718	5.77036	7.91489e-09
BMI	PTPRG	HC_PTV	3:61748981:TG:T	247	1.74086	0.301718	5.76981	7.941e-09
BMI	PTPRG	HC_PTV	3:61562318:AT:A	247	1.74068	0.301718	5.76924	7.96799e-09
BMI	PTPRG	HC_PTV	3:61989806:T:C	247	1.74063	0.301718	5.76907	7.97607e-09
BMI	PTPRG	HC_PTV	3:62281701:GC:G	247	1.7403	0.301718	5.76799	8.02737e-09
BMI	PTPRG	HC_PTV	3:62191612:G:T	247	1.73978	0.301718	5.76623	8.11125e-09
BMI	PTPRG	HC_PTV	3:62218853:GA:G	246	1.74225	0.30233	5.76273	8.28165e-09
BMI	PTPRG	HC_PTV	3:62218951:CA:C	247	1.73739	0.301718	5.75834	8.49983e-09
BMI	PTPRG	HC_PTV	3:62157134:T:A	247	1.73736	0.301718	5.75822	8.50545e-09
BMI	PTPRG	HC_PTV	3:62167970:G:A	246	1.74059	0.30233	5.75726	8.55429e-09
BMI	PTPRG	HC_PTV	3:62267446:GA:G	247	1.73703	0.301717	5.75713	8.56082e-09
BMI	PTPRG	HC_PTV	3:62262866:C:CA	247	1.7369	0.301718	5.75671	8.58211e-09
BMI	PTPRG	HC_PTV	3:62273845:G:A	247	1.73523	0.301718	5.75116	8.86892e-09
BMI	PTPRG	HC_PTV	3:62168151:GA:G	247	1.73418	0.301718	5.7477	9.05215e-09
BMI	PTPRG	HC_PTV	3:62203378:CT:C	244	1.7439	0.303567	5.74471	9.21324e-09
BMI	PTPRG	HC_PTV	3:62292557:G:T	247	1.73325	0.301717	5.74463	9.21788e-09
BMI	PTPRG	HC_PTV	3:62203519:AG:A	247	1.73308	0.301718	5.74404	9.25009e-09
BMI	PTPRG	HC_PTV	3:62273810:TA:T	246	1.7363	0.30233	5.74304	9.30477e-09
BMI	PTPRG	HC_PTV	3:62267708:C:CA	247	1.73247	0.301717	5.74204	9.35992e-09
BMI	PTPRG	HC_PTV	3:62203219:C:A	247	1.73222	0.301718	5.7412	9.40668e-09
BMI	PTPRG	HC_PTV	3:62273059:G:GTAAC	247	1.73206	0.301718	5.74068	9.43557e-09
BMI	PTPRG	HC_PTV	3:62203931:AT:A	247	1.73166	0.301717	5.73935	9.50985e-09
BMI	PTPRG	HC_PTV	3:62267493:G:T	247	1.73148	0.301717	5.73877	9.54221e-09
BMI	PTPRG	HC_PTV	3:62157218:C:G	246	1.73491	0.30233	5.73846	9.55971e-09
BMI	PTPRG	HC_PTV	3:62275967:G:T	245	1.73687	0.302948	5.73323	9.85932e-09
BMI	PTPRG	HC_PTV	3:62271481:T:TC	247	1.72947	0.301718	5.73208	9.92674e-09
BMI	PTPRG	HC_PTV	3:61562317:G:A	247	1.72919	0.301717	5.73118	9.97956e-09
BMI	PTPRG	HC_PTV	3:62203908:GA:G	247	1.72528	0.301717	5.71819	1.07727e-08
BMI	PTPRG	HC_PTV	3:62203899:TC:T	247	1.72523	0.301717	5.71803	1.07827e-08
BMI	PTPRG	HC_PTV	3:62275966:T:TG	247	1.72472	0.301717	5.71636	1.08896e-08
BMI	PTPRG	HC_PTV	3:62132651:AGGGTGTCGTACATCATG:A	247	1.72215	0.301717	5.70783	1.14491e-08
BMI	PTPRG	HC_PTV	3:62191624:AC:A	247	1.7193	0.301717	5.69839	1.21017e-08
BMI	PTPRG	HC_PTV	3:62281707:C:T	247	1.7185	0.301715	5.69576	1.22893e-08
BMI	PTPRG	HC_PTV	3:62003498:G:A	247	1.7176	0.301717	5.69276	1.25076e-08
BMI	PTPRG	HC_PTV	3:62273009:C:CAA	247	1.71175	0.301717	5.67338	1.40087e-08
BMI	PTPRG	HC_PTV	3:62277049:G:A	246	1.71486	0.302329	5.67215	1.41101e-08
BMI	PTPRG	HC_PTV	3:62195060:A:G	247	1.71136	0.301717	5.67208	1.41154e-08
BMI	PTPRG	HC_PTV	3:61562289:T:TG	246	1.70863	0.302329	5.65156	1.59088e-08
BMI	PTPRG	HC_PTV	3:62203823:GC:G	247	1.70494	0.301716	5.65079	1.59798e-08
BMI	PTPRG	HC_PTV	3:62231302:A:AG	246	1.7046	0.302329	5.63824	1.71895e-08
BMI	PTPRG	HC_PTV	3:62275965:A:ATG	247	1.70039	0.301716	5.63572	1.74429e-08
BMI	PTPRG	HC_PTV	3:62255216:G:T	247	1.69288	0.301715	5.61084	2.01462e-08
BMI	PTPRG	HC_PTV	3:62293241:C:CA	246	1.69213	0.302329	5.59697	2.18247e-08
BMI	PTPRG	HC_PTV	3:62293164:C:T	245	1.69425	0.302944	5.59262	2.23795e-08
BMI	PTPRG	HC_PTV	3:62271431:C:T	246	1.69071	0.302329	5.59231	2.2419e-08
BMI	PTPRG	HC_PTV	3:62191654:G:C	247	1.68538	0.301715	5.58602	2.3246e-08
BMI	PTPRG	HC_PTV	3:61989714:CGT:C	247	1.68429	0.301715	5.58239	2.37366e-08
BMI	PTPRG	HC_PTV	3:62231258:CAGACGTT:C	246	1.68753	0.302328	5.58179	2.3819e-08
BMI	PTPRG	HC_PTV	3:62292435:C:G	247	1.68196	0.301714	5.57469	2.48104e-08
BMI	PTPRG	HC_PTV	3:62292529:T:TATGA	247	1.6783	0.301714	5.56253	2.66027e-08
BMI	PTPRG	HC_PTV	3:61562303:G:T	245	1.68386	0.302944	5.5583	2.72559e-08
BMI	PTPRG	HC_PTV	3:62218849:A:G	247	1.63822	0.301708	5.42983	5.64355e-08
BMI	PTPRG	HC_PTV	3:62195107:C:T	239	1.63403	0.306719	5.32745	9.96478e-08
BMI	PTPRG	HC_PTV	3:62281593:C:T	245	1.61016	0.30294	5.31512	1.06634e-07
BMI	RIF1	HC_PTV	2:151420212:C:T	116	2.67015	0.44019	6.06591	1.31309e-09
BMI	RIF1	HC_PTV	2:151463509:GTTTGC:G	116	2.66504	0.440192	6.05428	1.41148e-09
BMI	RIF1	HC_PTV	2:151464641:GC:G	116	2.66494	0.440189	6.05407	1.41332e-09
BMI	RIF1	HC_PTV	2:151455104:C:T	116	2.65747	0.440191	6.03708	1.57038e-09
BMI	RIF1	HC_PTV	2:151473963:G:C	116	2.65481	0.44019	6.03105	1.63019e-09
BMI	RIF1	HC_PTV	2:151436862:C:T	115	2.66144	0.442101	6.01997	1.74575e-09
BMI	RIF1	HC_PTV	2:151436920:T:TGGGAC	116	2.64962	0.440191	6.01925	1.75356e-09
BMI	RIF1	HC_PTV	2:151465609:TG:T	116	2.64693	0.440191	6.01314	1.82092e-09
BMI	RIF1	HC_PTV	2:151468699:T:A	116	2.64409	0.440192	6.00667	1.89503e-09
BMI	RIF1	HC_PTV	2:151443661:G:A	116	2.64104	0.440192	5.99975	1.97766e-09
BMI	RIF1	HC_PTV	2:151443602:T:TC	116	2.63615	0.440191	5.98865	2.11736e-09
BMI	RIF1	HC_PTV	2:151422960:C:G	116	2.63548	0.440192	5.98712	2.13746e-09
BMI	RIF1	HC_PTV	2:151465808:AAAATT:A	116	2.63405	0.440192	5.98387	2.18045e-09
BMI	RIF1	HC_PTV	2:151466066:A:ATT	116	2.63331	0.440191	5.9822	2.203e-09
BMI	RIF1	HC_PTV	2:151465138:C:CA	116	2.63299	0.440191	5.98146	2.21299e-09
BMI	RIF1	HC_PTV	2:151463087:TAGTACAGA:T	116	2.63263	0.440191	5.98064	2.2242e-09
BMI	RIF1	HC_PTV	2:151463578:A:AAT	116	2.63251	0.440192	5.98038	2.2277e-09
BMI	RIF1	HC_PTV	2:151465147:CTT:C	116	2.63223	0.440191	5.97974	2.23645e-09
BMI	RIF1	HC_PTV	2:151468540:A:T	116	2.62979	0.440191	5.97419	2.31397e-09
BMI	RIF1	HC_PTV	2:151433148:ACT:A	116	2.62558	0.440192	5.96462	2.45381e-09
BMI	RIF1	HC_PTV	2:151420270:C:A	116	2.62475	0.440192	5.96274	2.48219e-09
BMI	RIF1	HC_PTV	2:151475046:C:G	114	2.64735	0.444037	5.96201	2.49331e-09
BMI	RIF1	HC_PTV	2:151455160:G:T	116	2.62395	0.440191	5.96093	2.50985e-09
BMI	RIF1	HC_PTV	2:151475040:G:A	116	2.62146	0.440192	5.95526	2.59835e-09
BMI	RIF1	HC_PTV	2:151433179:G:A	116	2.62064	0.440193	5.9534	2.62805e-09
BMI	RIF1	HC_PTV	2:151468472:A:G	115	2.62911	0.442102	5.94683	2.73569e-09
BMI	RIF1	HC_PTV	2:151463847:C:T	116	2.61725	0.440191	5.94573	2.75424e-09
BMI	RIF1	HC_PTV	2:151416901:G:GGTAT	116	2.61596	0.440191	5.94279	2.80401e-09
BMI	RIF1	HC_PTV	2:151461277:TCAAAA:T	116	2.61569	0.440192	5.94216	2.81485e-09
BMI	RIF1	HC_PTV	2:151465824:CAAATG:C	116	2.61546	0.440191	5.94165	2.82357e-09
BMI	RIF1	HC_PTV	2:151465784:TACTG:T	116	2.61305	0.440192	5.93615	2.91987e-09
BMI	RIF1	HC_PTV	2:151440031:CAAAA:C	115	2.61778	0.442101	5.92122	3.19775e-09
BMI	RIF1	HC_PTV	2:151464440:G:GC	116	2.60559	0.440193	5.91921	3.237e-09
BMI	RIF1	HC_PTV	2:151464576:C:T	115	2.61305	0.442101	5.91052	3.41249e-09
BMI	RIF1	HC_PTV	2:151464920:CAAAG:C	116	2.60142	0.440192	5.90974	3.42868e-09
BMI	RIF1	HC_PTV	2:151464623:G:GATAT	116	2.60074	0.440192	5.90821	3.46085e-09
BMI	RIF1	HC_PTV	2:151437004:G:C	117	2.58836	0.438307	5.90535	3.52136e-09
BMI	RIF1	HC_PTV	NA	117	2.58836	0.438307	5.90535	3.52136e-09
BMI	RIF1	HC_PTV	2:151464406:TATGTC:T	116	2.59674	0.440192	5.89912	3.65699e-09
BMI	RIF1	HC_PTV	2:151463781:CGTTCAGAA:C	116	2.59472	0.440192	5.89452	3.76025e-09
BMI	RIF1	HC_PTV	2:151464680:CAA:C	116	2.59388	0.440193	5.89261	3.80389e-09
BMI	RIF1	HC_PTV	2:151416558:CA:C	116	2.59276	0.440192	5.89007	3.86292e-09
BMI	RIF1	HC_PTV	2:151443316:G:GT	115	2.60356	0.442102	5.88904	3.88691e-09
BMI	RIF1	HC_PTV	2:151443287:T:G	116	2.59169	0.440192	5.88763	3.92034e-09
BMI	RIF1	HC_PTV	2:151462241:G:A	116	2.58803	0.440192	5.87933	4.12193e-09
BMI	RIF1	HC_PTV	2:151464580:ACT:A	116	2.58784	0.440192	5.87888	4.13332e-09
BMI	RIF1	HC_PTV	2:151464648:G:GA	116	2.58718	0.440192	5.87738	4.17074e-09
BMI	RIF1	HC_PTV	2:151465308:CAA:C	116	2.58704	0.440192	5.87708	4.1785e-09
BMI	RIF1	HC_PTV	2:151446424:A:G	116	2.58546	0.440193	5.87347	4.27046e-09
BMI	RIF1	HC_PTV	2:151463410:CAG:C	115	2.59601	0.4421	5.872	4.30863e-09
BMI	RIF1	HC_PTV	2:151463309:AAAAGC:A	116	2.58062	0.440192	5.86249	4.56265e-09
BMI	RIF1	HC_PTV	2:151465776:GAAAC:G	116	2.57959	0.440192	5.86015	4.62763e-09
BMI	RIF1	HC_PTV	2:151457884:CAG:C	116	2.57457	0.440192	5.84874	4.95616e-09
BMI	RIF1	HC_PTV	2:151457964:G:C	116	2.57432	0.440192	5.84818	4.97292e-09
BMI	RIF1	HC_PTV	2:151466116:ATAAGG:A	116	2.57409	0.440192	5.84764	4.98904e-09
BMI	RIF1	HC_PTV	2:151410439:C:T	116	2.57306	0.440192	5.84531	5.05954e-09
BMI	RIF1	HC_PTV	2:151460092:AAAAG:A	115	2.58254	0.442101	5.84151	5.17632e-09
BMI	RIF1	HC_PTV	2:151454893:A:G	116	2.56767	0.440192	5.83308	5.44495e-09
BMI	RIF1	HC_PTV	2:151463925:AT:A	116	2.56221	0.440192	5.82066	5.86525e-09
BMI	RIF1	HC_PTV	2:151458824:C:T	116	2.56138	0.440192	5.81877	5.93196e-09
BMI	RIF1	HC_PTV	2:151465890:TCA:T	115	2.56406	0.442102	5.7997	6.64757e-09
BMI	RIF1	HC_PTV	2:151464583:CTT:C	115	2.56203	0.442102	5.79512	6.83158e-09
BMI	RIF1	HC_PTV	2:151468751:CAT:C	116	2.55065	0.440192	5.7944	6.86104e-09
BMI	RIF1	HC_PTV	2:151410528:G:T	116	2.54887	0.440192	5.79035	7.02829e-09
BMI	RIF1	HC_PTV	2:151464805:CA:C	116	2.54796	0.440192	5.78829	7.11519e-09
BMI	RIF1	HC_PTV	2:151464027:A:T	115	2.55477	0.442101	5.7787	7.53257e-09
BMI	RIF1	HC_PTV	2:151463038:GA:G	116	2.54218	0.440192	5.77516	7.69282e-09
BMI	RIF1	HC_PTV	2:151465047:TC:T	116	2.5341	0.440191	5.75682	8.57639e-09
BMI	RIF1	HC_PTV	2:151463948:GA:G	116	2.53215	0.440191	5.75238	8.80468e-09
BMI	RIF1	HC_PTV	2:151464026:T:TA	116	2.50702	0.44019	5.69532	1.23214e-08
BMI	RIF1	HC_PTV	2:151463291:T:TA	116	2.50346	0.44019	5.68723	1.29192e-08
BMI	RIF1	HC_PTV	2:151445431:CAG:C	115	2.51058	0.4421	5.67876	1.35749e-08
BMI	RIF1	HC_PTV	2:151440072:T:TAA	116	2.49666	0.44019	5.67177	1.41409e-08
BMI	RIF1	HC_PTV	2:151474855:A:T	116	2.47854	0.440189	5.63063	1.79648e-08
BMI	RIF1	HC_PTV	2:151459995:AACAG:A	110	2.52311	0.452037	5.58165	2.38381e-08
BMI	RIF1	HC_PTV	2:151460001:CAG:C	114	2.46489	0.444028	5.55121	2.83856e-08
BMI	RIF1	HC_PTV	2:151460120:G:A	105	2.55838	0.46267	5.5296	3.21135e-08
BMI	RIF1	HC_PTV	2:151465715:CTTTG:C	113	2.46048	0.445992	5.51686	3.45286e-08
BMI	RIF1	HC_PTV	2:151435527:C:A	114	2.44174	0.444032	5.49901	3.82126e-08
BMI	RIF1	HC_PTV	2:151465556:AGAAAC:A	114	2.3953	0.44403	5.39445	6.87675e-08
T2D	RMC1	HC_PTV	18:23527797:TTAAG:T	131	0.861715	0.23088	3.73231	0.00018973
T2D	RMC1	HC_PTV	18:23526698:AAG:A	104	1.02024	0.250021	4.08061	4.49173e-05
T2D	RMC1	HC_PTV	18:23529178:G:C	134	0.933661	0.223485	4.17773	2.94427e-05
T2D	RMC1	HC_PTV	18:23524479:C:T	135	0.936256	0.223342	4.19203	2.7647e-05
T2D	RMC1	HC_PTV	18:23507983:A:G	132	0.962545	0.224145	4.29429	1.75251e-05
T2D	RMC1	HC_PTV	18:23531623:AG:A	137	0.955835	0.219676	4.3511	1.35454e-05
T2D	RMC1	HC_PTV	18:23524175:G:C	137	0.957952	0.21974	4.35948	1.30371e-05
T2D	RMC1	HC_PTV	18:23530441:G:GTGTT	137	0.963509	0.219812	4.38334	1.16876e-05
T2D	RMC1	HC_PTV	18:23507984:G:A	137	0.965006	0.219807	4.39025	1.13223e-05
T2D	RMC1	HC_PTV	18:23508015:C:T	137	0.966931	0.219785	4.39944	1.08532e-05
T2D	RMC1	HC_PTV	18:23527887:CAG:C	135	0.969716	0.220112	4.40556	1.05511e-05
T2D	RMC1	HC_PTV	18:23526766:G:A	137	0.970019	0.219715	4.4149	1.01055e-05
T2D	RMC1	HC_PTV	18:23504377:GCTGTTCGATCTGGTGGAGCTACTGGCGTGGTAGTTAA:G	135	0.972764	0.220208	4.41748	9.986e-06
T2D	RMC1	HC_PTV	18:23530387:C:T	134	0.989079	0.220537	4.48487	7.29578e-06
T2D	RMC1	HC_PTV	NA	138	1.00035	0.216705	4.61617	3.90887e-06
T2D	RMC1	HC_PTV	18:23520280:C:T	130	1.02275	0.221309	4.62137	3.81206e-06
T2D	RMC1	HC_PTV	18:23530498:C:T	137	1.00324	0.21683	4.62685	3.71278e-06
T2D	RMC1	HC_PTV	18:23526687:CCAGA:C	137	1.00469	0.216878	4.63251	3.61267e-06
T2D	RMC1	HC_PTV	18:23515931:G:T	137	1.00518	0.216892	4.63449	3.57811e-06
T2D	RMC1	HC_PTV	18:23530577:AC:A	137	1.00571	0.216906	4.63662	3.54145e-06
T2D	RMC1	HC_PTV	18:23515854:A:T	137	1.00601	0.216913	4.63786	3.52037e-06
T2D	RMC1	HC_PTV	18:23520250:GTTACC:G	137	1.00626	0.216919	4.63886	3.50337e-06
T2D	RMC1	HC_PTV	18:23530588:C:T	137	1.00718	0.216938	4.6427	3.4388e-06
T2D	RMC1	HC_PTV	18:23520273:T:TC	137	1.00783	0.216949	4.64548	3.39282e-06
T2D	RMC1	HC_PTV	18:23509280:G:T	137	1.00785	0.216949	4.64554	3.39185e-06
T2D	RMC1	HC_PTV	18:23516398:G:T	137	1.00805	0.216952	4.64641	3.37766e-06
T2D	RMC1	HC_PTV	18:23531669:G:GGA	137	1.00843	0.216958	4.64806	3.3507e-06
T2D	RMC1	HC_PTV	18:23524175:G:T	137	1.00862	0.21696	4.64886	3.33768e-06
T2D	RMC1	HC_PTV	18:23530454:TA:T	137	1.00924	0.216966	4.65158	3.29408e-06
T2D	RMC1	HC_PTV	18:23527902:G:T	137	1.00934	0.216967	4.65206	3.28634e-06
T2D	RMC1	HC_PTV	18:23509241:A:AT	137	1.00965	0.21697	4.65341	3.26498e-06
T2D	RMC1	HC_PTV	18:23518893:C:G	136	1.01026	0.217086	4.65373	3.25987e-06
T2D	RMC1	HC_PTV	18:23518916:T:A	137	1.00982	0.21697	4.65417	3.25291e-06
T2D	RMC1	HC_PTV	18:23526720:C:T	137	1.00983	0.216971	4.65421	3.25233e-06
T2D	RMC1	HC_PTV	18:23527874:C:G	137	1.01024	0.216973	4.65607	3.22299e-06
T2D	RMC1	HC_PTV	18:23529251:C:T	137	1.01057	0.216974	4.65758	3.19946e-06
T2D	RMC1	HC_PTV	18:23530573:C:T	136	1.01138	0.217099	4.65862	3.1833e-06
T2D	RMC1	HC_PTV	18:23526652:T:TC	131	1.03085	0.221161	4.66107	3.14565e-06
T2D	RMC1	HC_PTV	18:23530248:TAG:T	137	1.01151	0.216975	4.66189	3.13322e-06
T2D	RMC1	HC_PTV	18:23504383:C:T	137	1.01167	0.216974	4.66265	3.1217e-06
T2D	RMC1	HC_PTV	18:23527793:A:C	137	1.01184	0.216974	4.66341	3.11015e-06
T2D	RMC1	HC_PTV	18:23529177:A:G	137	1.01274	0.21697	4.66764	3.04678e-06
T2D	RMC1	HC_PTV	18:23529635:G:T	136	1.01443	0.217173	4.67109	2.9961e-06
T2D	RMC1	HC_PTV	18:23526695:A:AG	137	1.01352	0.216963	4.67141	2.9914e-06
T2D	RMC1	HC_PTV	18:23530051:C:CA	136	1.01508	0.217176	4.67401	2.95379e-06
T2D	RMC1	HC_PTV	18:23529252:AGT:A	137	1.01501	0.216941	4.67873	2.88654e-06
T2D	RMC1	HC_PTV	18:23520212:T:TA	137	1.01547	0.216932	4.68103	2.85433e-06
T2D	RMC1	HC_PTV	18:23526746:CCTGT:C	137	1.01583	0.216924	4.68287	2.82883e-06
T2D	RMC1	HC_PTV	18:23520200:A:C	137	1.01651	0.216909	4.68637	2.78094e-06
T2D	RMC1	HC_PTV	18:23530454:T:TA	137	1.01697	0.216896	4.68873	2.74904e-06
T2D	RMC1	HC_PTV	18:23507055:G:T	137	1.01759	0.216879	4.692	2.70543e-06
T2D	RMC1	HC_PTV	18:23531697:CA:C	136	1.02797	0.217198	4.73288	2.21356e-06
T2D	RMC1	HC_PTV	18:23518978:C:T	135	1.03436	0.217442	4.75693	1.9656e-06
T2D	RMC1	HC_PTV	18:23527806:TCAGA:T	133	1.03685	0.217876	4.7589	1.9465e-06
T2D	RMC1	HC_PTV	18:23529299:G:A	133	1.07149	0.217675	4.92244	8.54731e-07
BMI	SLTM	HC_PTV	15:58893820:C:G	94	3.51878	0.488977	7.19621	6.19977e-13
BMI	SLTM	HC_PTV	15:58883788:T:C	101	3.24773	0.471733	6.88468	5.79898e-12
BMI	SLTM	HC_PTV	15:58894552:G:A	95	3.3345	0.486401	6.85544	7.11762e-12
BMI	SLTM	HC_PTV	15:58880039:CCGGAGCCACTTCCTCTTGGCATGGAATTGCCACTGATTTGTACAATTCTATTAATTGGGGATGCGTTA:C	101	3.23103	0.471732	6.84928	7.43118e-12
BMI	SLTM	HC_PTV	15:58913697:C:CT	101	3.22178	0.471733	6.82966	8.52155e-12
BMI	SLTM	HC_PTV	15:58913697:CT:C	102	3.18763	0.469415	6.79065	1.11759e-11
BMI	SLTM	HC_PTV	15:58899523:TTTTC:T	102	3.17835	0.469415	6.77087	1.28159e-11
BMI	SLTM	HC_PTV	15:58880007:G:A	99	3.22167	0.476474	6.76149	1.36733e-11
BMI	SLTM	HC_PTV	15:58913501:G:A	102	3.17308	0.469416	6.75963	1.38504e-11
BMI	SLTM	HC_PTV	15:58893924:GCTTT:G	102	3.16775	0.469415	6.7483	1.49757e-11
BMI	SLTM	HC_PTV	15:58913695:TC:T	102	3.16714	0.469416	6.74699	1.51112e-11
BMI	SLTM	HC_PTV	15:58886974:C:A	102	3.15427	0.469416	6.71956	1.82472e-11
BMI	SLTM	HC_PTV	15:58916991:G:GT	102	3.15297	0.469416	6.7168	1.8597e-11
BMI	SLTM	HC_PTV	15:58893841:C:CT	102	3.15156	0.469416	6.71379	1.89848e-11
BMI	SLTM	HC_PTV	15:58894148:C:A	102	3.14452	0.469416	6.69878	2.10401e-11
BMI	SLTM	HC_PTV	15:58883632:TGTTGG:T	102	3.14385	0.469417	6.69734	2.12475e-11
BMI	SLTM	HC_PTV	15:58890325:TTC:T	99	3.19053	0.476474	6.69612	2.14263e-11
BMI	SLTM	HC_PTV	15:58894520:T:TA	102	3.13538	0.469416	6.67933	2.40305e-11
BMI	SLTM	HC_PTV	15:58913498:C:A	102	3.13509	0.469417	6.6787	2.41338e-11
BMI	SLTM	HC_PTV	15:58890334:TCTCTA:T	102	3.13453	0.469416	6.67751	2.43291e-11
BMI	SLTM	HC_PTV	15:58888477:GT:G	102	3.1338	0.469417	6.67594	2.45916e-11
BMI	SLTM	HC_PTV	15:58913579:CAG:C	102	3.13353	0.469416	6.67537	2.46879e-11
BMI	SLTM	HC_PTV	15:58893827:G:A	102	3.13276	0.469417	6.67372	2.49673e-11
BMI	SLTM	HC_PTV	15:58894110:A:ATT	102	3.12242	0.469417	6.65169	2.90055e-11
BMI	SLTM	HC_PTV	15:58890300:TC:T	102	3.1204	0.469417	6.64741	2.98618e-11
BMI	SLTM	HC_PTV	15:58887509:TC:T	103	3.10465	0.467132	6.64618	3.01111e-11
BMI	SLTM	HC_PTV	15:58892916:G:A	103	3.10465	0.467132	6.64618	3.01111e-11
BMI	SLTM	HC_PTV	15:58893972:GAC:G	103	3.10465	0.467132	6.64618	3.01111e-11
BMI	SLTM	HC_PTV	15:58912611:CTAAG:C	103	3.10465	0.467132	6.64618	3.01111e-11
BMI	SLTM	HC_PTV	NA	103	3.10465	0.467132	6.64618	3.01111e-11
BMI	SLTM	HC_PTV	15:58894507:TTGAAGACA:T	102	3.11684	0.469416	6.63982	3.1439e-11
BMI	SLTM	HC_PTV	15:58893929:C:CT	102	3.11672	0.469417	6.63956	3.14963e-11
BMI	SLTM	HC_PTV	15:58894160:TCTTC:T	102	3.11561	0.469416	6.6372	3.20044e-11
BMI	SLTM	HC_PTV	15:58890434:A:ACG	102	3.11101	0.469417	6.6274	3.42015e-11
BMI	SLTM	HC_PTV	15:58883765:CAT:C	102	3.11036	0.469417	6.626	3.45263e-11
BMI	SLTM	HC_PTV	15:58890427:G:A	102	3.10146	0.469417	6.60705	3.9247e-11
BMI	SLTM	HC_PTV	15:58887386:G:A	102	3.10085	0.469417	6.60574	3.95954e-11
BMI	SLTM	HC_PTV	15:58890364:GCT:G	102	3.09769	0.469417	6.59902	4.14319e-11
BMI	SLTM	HC_PTV	15:58892984:ATC:A	102	3.09502	0.469417	6.59333	4.30516e-11
BMI	SLTM	HC_PTV	15:58889524:G:A	102	3.08886	0.469416	6.58021	4.70277e-11
BMI	SLTM	HC_PTV	15:58883723:CT:C	102	3.0861	0.469417	6.57432	4.89243e-11
BMI	SLTM	HC_PTV	15:58880108:C:T	98	3.1463	0.478899	6.56987	5.0409e-11
BMI	SLTM	HC_PTV	15:58887377:G:A	102	3.07593	0.469417	6.55266	5.65762e-11
BMI	SLTM	HC_PTV	15:58890375:CTCTG:C	101	3.0857	0.471732	6.54121	6.10831e-11
BMI	SLTM	HC_PTV	15:58887305:G:A	102	3.06909	0.469416	6.53809	6.23701e-11
BMI	SLTM	HC_PTV	15:58890460:G:A	102	3.06874	0.469417	6.53736	6.26781e-11
BMI	SLTM	HC_PTV	15:58888554:G:A	102	3.06744	0.469417	6.53456	6.38588e-11
BMI	SLTM	HC_PTV	15:58888508:G:GT	102	3.06716	0.469416	6.53399	6.41037e-11
BMI	SLTM	HC_PTV	15:58933520:G:A	102	3.05264	0.469416	6.50305	7.87865e-11
BMI	SLTM	HC_PTV	15:58890325:TTCTC:T	102	3.04809	0.469416	6.49336	8.4024e-11
BMI	SLTM	HC_PTV	15:58912604:C:CA	102	3.04708	0.469416	6.4912	8.52372e-11
BMI	SLTM	HC_PTV	15:58894118:T:A	102	3.0365	0.469416	6.46869	9.89508e-11
BMI	SLTM	HC_PTV	15:58893339:T:TA	102	3.03131	0.469415	6.45763	1.06458e-10
BMI	SLTM	HC_PTV	15:58888440:G:A	102	3.02691	0.469415	6.44827	1.13243e-10
BMI	SLTM	HC_PTV	15:58890436:GCT:G	102	3.02367	0.469415	6.44136	1.18518e-10
BMI	SLTM	HC_PTV	15:58889517:CTT:C	102	3.0076	0.469415	6.40714	1.48413e-10
BMI	SLTM	HC_PTV	15:58890324:ATT:A	102	3.00602	0.469414	6.40376	1.51737e-10
BMI	SLTM	HC_PTV	15:58899696:ACTTG:A	102	2.97655	0.469413	6.341	2.28473e-10
BMI	SLTM	HC_PTV	15:58893301:G:C	101	2.98206	0.471732	6.32152	2.5923e-10
BMI	SLTM	HC_PTV	15:58888538:C:T	102	2.96428	0.469412	6.31488	2.70605e-10
BMI	SLTM	HC_PTV	15:58894110:A:AT	98	3.0235	0.478899	6.31343	2.73152e-10
BMI	SLTM	HC_PTV	15:58913565:CTT:C	101	2.97665	0.471733	6.31005	2.79194e-10
BMI	SLTM	HC_PTV	15:58890364:G:GCT	98	3.01285	0.478899	6.29119	3.15301e-10
BMI	SLTM	HC_PTV	15:58888432:CCT:C	102	2.94368	0.469411	6.27101	3.59009e-10
BMI	SLTM	HC_PTV	15:58888500:G:A	101	2.95618	0.471732	6.26665	3.692e-10
BMI	SLTM	HC_PTV	15:58880010:G:A	100	2.95786	0.474084	6.23912	4.40417e-10
BMI	TNK2	HC_PTV	3:195884927:A:AGGGGCCCCTCCCCTGCT	658	0.928153	0.184933	5.01885	5.19992e-07
BMI	TNK2	HC_PTV	3:195866886:CACTT:C	693	0.886561	0.180206	4.9197	8.67072e-07
BMI	TNK2	HC_PTV	3:195868357:C:CG	605	0.940819	0.192849	4.87854	1.0691e-06
BMI	TNK2	HC_PTV	3:195885018:G:A	695	0.875265	0.179948	4.864	1.15076e-06
BMI	TNK2	HC_PTV	3:195883162:T:A	698	0.871465	0.179561	4.85331	1.21456e-06
BMI	TNK2	HC_PTV	3:195867513:G:A	698	0.864908	0.179561	4.8168	1.45925e-06
BMI	TNK2	HC_PTV	3:195879175:C:T	700	0.862019	0.179304	4.80758	1.52817e-06
BMI	TNK2	HC_PTV	3:195867266:T:G	692	0.866105	0.180337	4.80269	1.56593e-06
BMI	TNK2	HC_PTV	3:195868432:GCT:G	700	0.860817	0.179305	4.80087	1.58027e-06
BMI	TNK2	HC_PTV	3:195882237:ACAGCGTAGCGG:A	700	0.860351	0.179304	4.79827	1.6009e-06
BMI	TNK2	HC_PTV	3:195868382:C:T	693	0.864017	0.180207	4.79458	1.63064e-06
BMI	TNK2	HC_PTV	3:195868503:GC:G	699	0.859794	0.179433	4.79173	1.65396e-06
BMI	TNK2	HC_PTV	3:195867992:A:ACGTGTGGG	698	0.860293	0.179561	4.79108	1.65936e-06
BMI	TNK2	HC_PTV	3:195866969:G:GT	699	0.858839	0.179433	4.78641	1.6984e-06
BMI	TNK2	HC_PTV	3:195868357:C:CGG	700	0.857904	0.179304	4.78463	1.7135e-06
BMI	TNK2	HC_PTV	3:195879090:TG:T	696	0.858713	0.179816	4.7755	1.79312e-06
BMI	TNK2	HC_PTV	3:195885031:C:CACCT	701	0.855315	0.179177	4.77359	1.81023e-06
BMI	TNK2	HC_PTV	3:195868547:G:GT	701	0.854965	0.179177	4.77163	1.82794e-06
BMI	TNK2	HC_PTV	3:195868012:AG:A	701	0.854895	0.179177	4.77124	1.83147e-06
BMI	TNK2	HC_PTV	3:195886994:T:A	701	0.854718	0.179177	4.77025	1.84048e-06
BMI	TNK2	HC_PTV	3:195885035:T:C	700	0.854918	0.179305	4.76796	1.86153e-06
BMI	TNK2	HC_PTV	3:195868260:G:A	700	0.854878	0.179305	4.76774	1.86359e-06
BMI	TNK2	HC_PTV	3:195868210:AG:A	698	0.855311	0.179562	4.76333	1.90477e-06
BMI	TNK2	HC_PTV	3:195869522:TG:T	698	0.854873	0.179561	4.76089	1.92792e-06
BMI	TNK2	HC_PTV	3:195867770:GCGTACTT:G	701	0.852627	0.179177	4.75858	1.95018e-06
BMI	TNK2	HC_PTV	3:195872355:G:GGGGCTGGCTGATGTCCTGGGCCGAC	701	0.852544	0.179177	4.75812	1.95464e-06
BMI	TNK2	HC_PTV	3:195866892:T:TGG	701	0.852357	0.179177	4.75708	1.96473e-06
BMI	TNK2	HC_PTV	3:195869509:AG:A	701	0.852354	0.179177	4.75705	1.96498e-06
BMI	TNK2	HC_PTV	3:195866906:C:T	701	0.852069	0.179177	4.75547	1.98042e-06
BMI	TNK2	HC_PTV	3:195867394:T:TGGCCCATCGCCAGGGC	701	0.852	0.179177	4.75508	1.98429e-06
BMI	TNK2	HC_PTV	3:195884936:T:TC	701	0.851754	0.179177	4.75371	1.99779e-06
BMI	TNK2	HC_PTV	3:195884810:A:G	701	0.851671	0.179177	4.75325	2.00234e-06
BMI	TNK2	HC_PTV	3:195867995:TGTGGGCGC:T	701	0.851071	0.179177	4.74989	2.03585e-06
BMI	TNK2	HC_PTV	3:195868369:CGGGCGTGCGTCCCAGTCCACCACAGGCGTGGGGTGCAG:C	698	0.852606	0.179561	4.74827	2.05219e-06
BMI	TNK2	HC_PTV	3:195885010:CTCCAGTCGCTT:C	700	0.851344	0.179305	4.74803	2.0547e-06
BMI	TNK2	HC_PTV	3:195867590:A:AG	701	0.850702	0.179177	4.74783	2.05665e-06
BMI	TNK2	HC_PTV	3:195878329:G:GC	699	0.851516	0.179433	4.74559	2.07963e-06
BMI	TNK2	HC_PTV	3:195868499:CAGGGCCGT:C	701	0.850245	0.179177	4.74528	2.08277e-06
BMI	TNK2	HC_PTV	3:195868150:TGCGGAGCTGG:T	701	0.850147	0.179177	4.74474	2.08835e-06
BMI	TNK2	HC_PTV	3:195883207:G:A	699	0.850998	0.179433	4.74271	2.10938e-06
BMI	TNK2	HC_PTV	3:195867762:G:A	701	0.849359	0.179177	4.74033	2.13429e-06
BMI	TNK2	HC_PTV	3:195868710:C:G	701	0.849354	0.179177	4.74031	2.13455e-06
BMI	TNK2	HC_PTV	3:195868611:GC:G	701	0.849332	0.179177	4.74019	2.13582e-06
BMI	TNK2	HC_PTV	3:195867988:C:CTGGACGTG	701	0.849081	0.179177	4.73879	2.15062e-06
BMI	TNK2	HC_PTV	3:195868571:CTGGCCTTGGT:C	701	0.849048	0.179177	4.7386	2.15258e-06
BMI	TNK2	HC_PTV	3:195867733:AGCCCGCG:A	701	0.848935	0.179177	4.73797	2.15935e-06
BMI	TNK2	HC_PTV	3:195884847:G:GCACCACGCCAAAGGAAC	701	0.848855	0.179177	4.73752	2.16409e-06
BMI	TNK2	HC_PTV	3:195867967:GC:G	701	0.848813	0.179177	4.73729	2.16659e-06
BMI	TNK2	HC_PTV	3:195872352:G:A	700	0.849382	0.179305	4.73709	2.16871e-06
BMI	TNK2	HC_PTV	3:195879147:TG:T	700	0.849294	0.179305	4.73659	2.17409e-06
BMI	TNK2	HC_PTV	3:195866912:G:GC	698	0.850212	0.179561	4.73495	2.19168e-06
BMI	TNK2	HC_PTV	3:195868555:A:AG	701	0.848373	0.179177	4.73483	2.19297e-06
BMI	TNK2	HC_PTV	3:195868277:AC:A	701	0.84833	0.179177	4.7346	2.19554e-06
BMI	TNK2	HC_PTV	3:195867146:GAGTGAGCAGGAGGTGGCGGTACCTTCAGATACTGGGCAGCCCTCTGCACGCTCCAGCCGTGGCACTGC:G	700	0.848925	0.179305	4.73453	2.19622e-06
BMI	TNK2	HC_PTV	3:195866888:C:T	700	0.848811	0.179305	4.7339	2.20314e-06
BMI	TNK2	HC_PTV	3:195870181:G:GA	701	0.848114	0.179177	4.73339	2.20866e-06
BMI	TNK2	HC_PTV	3:195882241:CG:C	700	0.848296	0.179305	4.73102	2.23455e-06
BMI	TNK2	HC_PTV	3:195870178:G:GA	700	0.84825	0.179305	4.73077	2.23736e-06
BMI	TNK2	HC_PTV	3:195869498:C:CT	701	0.847634	0.179177	4.73071	2.23802e-06
BMI	TNK2	HC_PTV	3:195882117:A:ATCAGC	694	0.85162	0.180075	4.72926	2.25403e-06
BMI	TNK2	HC_PTV	3:195868317:CAA:C	699	0.848535	0.179433	4.72898	2.25712e-06
BMI	TNK2	HC_PTV	3:195868054:A:AC	700	0.847756	0.179305	4.72801	2.26799e-06
BMI	TNK2	HC_PTV	3:195867637:G:C	700	0.847588	0.179305	4.72707	2.27844e-06
BMI	TNK2	HC_PTV	3:195878349:T:C	701	0.846841	0.179177	4.72628	2.28736e-06
BMI	TNK2	HC_PTV	3:195868669:CA:C	697	0.849208	0.17969	4.72595	2.29102e-06
BMI	TNK2	HC_PTV	3:195867255:TG:T	697	0.849052	0.17969	4.72509	2.30078e-06
BMI	TNK2	HC_PTV	3:195872277:C:A	701	0.846597	0.179177	4.72492	2.30274e-06
BMI	TNK2	HC_PTV	3:195870108:TCTTA:T	701	0.846561	0.179177	4.72472	2.30503e-06
BMI	TNK2	HC_PTV	3:195867383:CG:C	699	0.847408	0.179433	4.7227	2.32804e-06
BMI	TNK2	HC_PTV	3:195888518:AG:A	701	0.846096	0.179177	4.72212	2.33466e-06
BMI	TNK2	HC_PTV	3:195872309:CG:C	701	0.846036	0.179177	4.72179	2.33847e-06
BMI	TNK2	HC_PTV	3:195878594:T:C	700	0.846312	0.179305	4.71995	2.35964e-06
BMI	TNK2	HC_PTV	3:195870113:C:T	700	0.846236	0.179305	4.71954	2.36441e-06
BMI	TNK2	HC_PTV	3:195884957:GC:G	702	0.844472	0.179049	4.71642	2.40097e-06
BMI	TNK2	HC_PTV	NA	702	0.844472	0.179049	4.71642	2.40097e-06
BMI	TNK2	HC_PTV	3:195870138:G:GA	701	0.844504	0.179177	4.71324	2.43881e-06
BMI	TNK2	HC_PTV	3:195867463:T:TG	701	0.844402	0.179177	4.71266	2.44568e-06
BMI	TNK2	HC_PTV	3:195867894:G:A	701	0.844298	0.179177	4.71209	2.45263e-06
BMI	TNK2	HC_PTV	3:195867970:CG:C	701	0.844211	0.179177	4.7116	2.45846e-06
BMI	TNK2	HC_PTV	3:195868711:T:C	701	0.844047	0.179177	4.71068	2.46956e-06
BMI	TNK2	HC_PTV	3:195882115:G:A	701	0.843888	0.179177	4.7098	2.48032e-06
BMI	TNK2	HC_PTV	3:195870174:CG:C	691	0.849936	0.180467	4.70965	2.48216e-06
BMI	TNK2	HC_PTV	3:195869494:TACTC:T	701	0.843704	0.179177	4.70877	2.49283e-06
BMI	TNK2	HC_PTV	3:195868437:G:A	701	0.843676	0.179177	4.70862	2.4947e-06
BMI	TNK2	HC_PTV	3:195869509:A:AG	701	0.843574	0.179177	4.70805	2.5017e-06
BMI	TNK2	HC_PTV	3:195868149:G:A	701	0.843116	0.179177	4.70549	2.53322e-06
BMI	TNK2	HC_PTV	3:195867168:C:A	698	0.844744	0.179561	4.70449	2.54576e-06
BMI	TNK2	HC_PTV	3:195884810:A:AC	701	0.842819	0.179177	4.70383	2.55394e-06
BMI	TNK2	HC_PTV	3:195867415:CCT:C	701	0.842615	0.179177	4.70269	2.56821e-06
BMI	TNK2	HC_PTV	3:195868246:G:GT	701	0.842301	0.179177	4.70094	2.59035e-06
BMI	TNK2	HC_PTV	3:195886990:G:T	700	0.842821	0.179305	4.70049	2.59612e-06
BMI	TNK2	HC_PTV	3:195868623:G:A	698	0.843369	0.179562	4.69682	2.64311e-06
BMI	TNK2	HC_PTV	3:195867670:CAAGTAA:C	701	0.840724	0.179177	4.69214	2.70438e-06
BMI	TNK2	HC_PTV	3:195870134:T:TG	643	0.876964	0.187071	4.68786	2.76146e-06
BMI	TNK2	HC_PTV	3:195867995:T:TGTGGGCGC	701	0.839523	0.179177	4.68544	2.79432e-06
BMI	TNK2	HC_PTV	3:195887031:C:T	701	0.83902	0.179177	4.68264	2.83286e-06
BMI	TNK2	HC_PTV	3:195868036:C:CA	700	0.839302	0.179305	4.68087	2.85739e-06
BMI	TNK2	HC_PTV	3:195887008:G:GC	701	0.838382	0.179177	4.67907	2.88256e-06
BMI	TNK2	HC_PTV	3:195886976:C:A	701	0.83819	0.179177	4.67801	2.89755e-06
BMI	TNK2	HC_PTV	3:195888429:G:GC	700	0.837919	0.179304	4.67318	2.96653e-06
BMI	TNK2	HC_PTV	3:195869518:G:A	700	0.837499	0.179305	4.67081	3.00095e-06
BMI	TNK2	HC_PTV	3:195872472:T:A	701	0.836497	0.179177	4.66856	3.03407e-06
BMI	TNK2	HC_PTV	3:195867360:C:A	701	0.83556	0.179177	4.66333	3.11222e-06
BMI	TNK2	HC_PTV	3:195888520:GA:G	701	0.834916	0.179177	4.65974	3.16694e-06
BMI	TNK2	HC_PTV	3:195879149:CGT:C	701	0.834861	0.179177	4.65943	3.17178e-06
BMI	TNK2	HC_PTV	3:195867761:TG:T	698	0.836257	0.179561	4.65724	3.20558e-06
BMI	TNK2	HC_PTV	3:195868069:AGAGGGGGCCGGGG:A	700	0.834433	0.179304	4.65372	3.2608e-06
BMI	TNK2	HC_PTV	3:195866907:C:T	700	0.833728	0.179305	4.64979	3.32366e-06
BMI	TNK2	HC_PTV	3:195886994:TG:T	700	0.833395	0.179304	4.64794	3.35352e-06
BMI	TNK2	HC_PTV	3:195868617:GCC:G	701	0.832553	0.179177	4.64655	3.37616e-06
BMI	TNK2	HC_PTV	3:195884998:TG:T	701	0.831595	0.179176	4.64121	3.46469e-06
BMI	TNK2	HC_PTV	3:195872254:TCCATCCCCGCCCAGTACTCACTCGTCAATCCTGTCCGGGAAGCC:T	700	0.831141	0.179305	4.63536	3.56416e-06
BMI	TNK2	HC_PTV	3:195869500:G:A	700	0.830436	0.179305	4.63142	3.63257e-06
BMI	TNK2	HC_PTV	3:195867261:G:A	694	0.833335	0.180078	4.62764	3.69952e-06
BMI	TNK2	HC_PTV	3:195867180:G:A	697	0.83084	0.179688	4.62379	3.76896e-06
BMI	TNK2	HC_PTV	3:195884863:ACCATCACCCAG:A	699	0.829614	0.179433	4.62354	3.77337e-06
BMI	TNK2	HC_PTV	3:195867225:G:A	695	0.831254	0.179948	4.6194	3.84943e-06
BMI	TNK2	HC_PTV	3:195867015:AC:A	701	0.826331	0.179176	4.61185	3.99207e-06
BMI	TNK2	HC_PTV	3:195867210:AC:A	701	0.825569	0.179176	4.6076	4.07454e-06
BMI	TNK2	HC_PTV	3:195867970:C:CG	690	0.831953	0.180598	4.60665	4.09304e-06
BMI	TNK2	HC_PTV	3:195868167:TG:T	700	0.823695	0.179304	4.59384	4.35267e-06
BMI	TNK2	HC_PTV	3:195868680:G:A	700	0.822327	0.179303	4.58625	4.51384e-06
BMI	TNK2	HC_PTV	3:195867546:CG:C	700	0.821074	0.179302	4.57927	4.66722e-06
BMI	TNK2	HC_PTV	3:195884950:CCCAGGGGCGGG:C	685	0.829585	0.181252	4.57698	4.71856e-06
BMI	TNK2	HC_PTV	3:195879100:CCA:C	698	0.81969	0.179559	4.56502	4.99581e-06
BMI	TNK2	HC_PTV	3:195888469:GT:G	700	0.813948	0.179303	4.53952	5.63955e-06
BMI	TNK2	HC_PTV	3:195868357:CG:C	690	0.817023	0.180596	4.52403	6.06881e-06
BMI	TNK2	HC_PTV	3:195888510:G:A	670	0.827408	0.18327	4.5147	6.34204e-06
BMI	TNK2	HC_PTV	3:195867868:CA:C	698	0.802513	0.179554	4.46948	7.84288e-06
BMI	TNK2	HC_PTV	3:195870134:TG:T	688	0.807793	0.180857	4.46647	7.95378e-06
BMI	TNK2	HC_PTV	3:195872369:TC:T	691	0.795482	0.180466	4.40793	1.04384e-05
BMI	TNK2	HC_PTV	3:195867660:G:A	680	0.801278	0.181918	4.40461	1.05997e-05
BMI	TNK2	HC_PTV	3:195868341:C:CGTCG	688	0.786938	0.180857	4.35115	1.3545e-05
BMI	TNK2	HC_PTV	3:195870174:C:CG	612	0.716249	0.191738	3.73556	0.000187321
T2D	TNRC6B	HC_PTV	22:40323146:TG:T	95	1.14766	0.252905	4.53791	5.68136e-06
T2D	TNRC6B	HC_PTV	22:40246040:C:T	95	1.14835	0.252926	4.54027	5.61814e-06
T2D	TNRC6B	HC_PTV	22:40312559:AC:A	95	1.14859	0.25293	4.54115	5.59493e-06
T2D	TNRC6B	HC_PTV	22:40315941:G:A	95	1.14911	0.252945	4.54293	5.54778e-06
T2D	TNRC6B	HC_PTV	22:40266367:C:T	95	1.15076	0.252978	4.54884	5.39423e-06
T2D	TNRC6B	HC_PTV	22:40266575:C:CT	95	1.15143	0.252989	4.5513	5.33145e-06
T2D	TNRC6B	HC_PTV	22:40265633:C:CA	95	1.15237	0.253001	4.55481	5.24331e-06
T2D	TNRC6B	HC_PTV	22:40312900:A:G	95	1.15272	0.253005	4.55612	5.2106e-06
T2D	TNRC6B	HC_PTV	22:40265266:C:T	95	1.15463	0.253015	4.56346	5.03171e-06
T2D	TNRC6B	HC_PTV	22:40266476:G:A	95	1.15467	0.253016	4.56364	5.02745e-06
T2D	TNRC6B	HC_PTV	22:40266058:C:T	95	1.15467	0.253015	4.56365	5.02721e-06
T2D	TNRC6B	HC_PTV	22:40266493:C:T	95	1.15496	0.253017	4.56477	5.00042e-06
T2D	TNRC6B	HC_PTV	22:40280075:C:T	95	1.15564	0.253016	4.56744	4.93706e-06
T2D	TNRC6B	HC_PTV	22:40285681:C:T	95	1.15779	0.253004	4.57617	4.73559e-06
T2D	TNRC6B	HC_PTV	22:40312998:G:A	95	1.15889	0.252989	4.5808	4.6319e-06
T2D	TNRC6B	HC_PTV	22:40315384:AAC:A	95	1.16105	0.252947	4.5901	4.43027e-06
T2D	TNRC6B	HC_PTV	22:40310959:CG:C	95	1.16219	0.252917	4.59516	4.32417e-06
T2D	TNRC6B	HC_PTV	22:40261832:TGC:T	95	1.16406	0.252857	4.60361	4.15225e-06
T2D	TNRC6B	HC_PTV	22:40266477:G:A	93	1.17507	0.253773	4.6304	3.64952e-06
T2D	TNRC6B	HC_PTV	22:40246012:TAGAG:T	92	1.21993	0.254264	4.79788	1.60357e-06
T2D	TNRC6B	HC_PTV	NA	96	1.2023	0.248578	4.83673	1.31995e-06
T2D	TNRC6B	HC_PTV	22:40315478:G:A	95	1.20728	0.248842	4.85158	1.22482e-06
T2D	TNRC6B	HC_PTV	22:40265752:C:T	95	1.20896	0.24891	4.85703	1.19158e-06
T2D	TNRC6B	HC_PTV	22:40321166:GCA:G	95	1.20929	0.248922	4.85813	1.185e-06
T2D	TNRC6B	HC_PTV	22:40266269:G:A	95	1.21015	0.24895	4.86103	1.16776e-06
T2D	TNRC6B	HC_PTV	22:40265098:CA:C	95	1.21043	0.248959	4.86197	1.16222e-06
T2D	TNRC6B	HC_PTV	22:40273541:GGCAGTGCTTCCTCCCACAACTCA:G	95	1.21052	0.248962	4.86225	1.16058e-06
T2D	TNRC6B	HC_PTV	22:40278046:T:C	95	1.21126	0.248983	4.86484	1.14551e-06
T2D	TNRC6B	HC_PTV	22:40301156:C:T	95	1.21145	0.248988	4.86549	1.14176e-06
T2D	TNRC6B	HC_PTV	22:40266564:TG:T	95	1.21173	0.248996	4.86645	1.13618e-06
T2D	TNRC6B	HC_PTV	22:40323088:CG:C	95	1.21184	0.248999	4.86683	1.134e-06
T2D	TNRC6B	HC_PTV	22:40266218:CAG:C	95	1.21189	0.249	4.86703	1.13287e-06
T2D	TNRC6B	HC_PTV	22:40246040:CAGTT:C	95	1.2119	0.249	4.86706	1.13273e-06
T2D	TNRC6B	HC_PTV	22:40315435:TC:T	95	1.21217	0.249007	4.86802	1.1272e-06
T2D	TNRC6B	HC_PTV	22:40281256:AG:A	95	1.21295	0.249024	4.87081	1.1114e-06
T2D	TNRC6B	HC_PTV	22:40280102:A:T	95	1.21308	0.249027	4.87126	1.10887e-06
T2D	TNRC6B	HC_PTV	22:40261897:T:TC	95	1.21512	0.24906	4.87884	1.0671e-06
T2D	TNRC6B	HC_PTV	22:40246103:G:T	95	1.21605	0.249069	4.88239	1.0481e-06
T2D	TNRC6B	HC_PTV	22:40315462:C:T	95	1.21679	0.249074	4.88526	1.03291e-06
T2D	TNRC6B	HC_PTV	22:40270163:TC:T	95	1.21697	0.249074	4.88595	1.02931e-06
T2D	TNRC6B	HC_PTV	22:40266790:TC:T	95	1.2174	0.249076	4.88768	1.02031e-06
T2D	TNRC6B	HC_PTV	22:40265479:C:T	95	1.21749	0.249077	4.88803	1.0185e-06
T2D	TNRC6B	HC_PTV	22:40266916:TG:T	95	1.21798	0.249077	4.88997	1.00852e-06
T2D	TNRC6B	HC_PTV	22:40315493:C:CA	94	1.21932	0.249331	4.89036	1.00653e-06
T2D	TNRC6B	HC_PTV	22:40261911:TGGTGGCAACAATGCCAAAAG:T	95	1.21862	0.249076	4.89258	9.95245e-07
T2D	TNRC6B	HC_PTV	22:40266784:C:T	95	1.21864	0.249076	4.89267	9.94793e-07
T2D	TNRC6B	HC_PTV	22:40280109:TG:T	95	1.21895	0.249075	4.89389	9.88641e-07
T2D	TNRC6B	HC_PTV	22:40246028:G:T	95	1.2193	0.249073	4.89534	9.8137e-07
T2D	TNRC6B	HC_PTV	22:40312503:A:G	94	1.22276	0.24946	4.90162	9.50498e-07
T2D	TNRC6B	HC_PTV	22:40285667:G:GA	95	1.22172	0.249052	4.9055	9.319e-07
T2D	TNRC6B	HC_PTV	22:40262019:CAA:C	95	1.22178	0.249049	4.90577	9.30634e-07
T2D	TNRC6B	HC_PTV	22:40262174:G:A	95	1.22278	0.249032	4.91012	9.10202e-07
T2D	TNRC6B	HC_PTV	22:40273538:C:T	94	1.22487	0.249423	4.91083	9.0693e-07
T2D	TNRC6B	HC_PTV	22:40261996:C:T	94	1.22619	0.249518	4.91425	8.91251e-07
T2D	TNRC6B	HC_PTV	22:40270170:G:A	95	1.22551	0.248964	4.92243	8.54746e-07
T2D	TNRC6B	HC_PTV	22:40273448:T:TG	95	1.22556	0.248963	4.92266	8.53773e-07
T2D	TNRC6B	HC_PTV	22:40285721:CT:C	95	1.22572	0.248958	4.9234	8.50554e-07
T2D	TNRC6B	HC_PTV	22:40264830:GC:G	95	1.22961	0.248806	4.94206	7.73014e-07
T2D	TNRC6B	HC_PTV	22:40281116:CA:C	94	1.23611	0.249432	4.95568	7.20769e-07
T2D	TNRC6B	HC_PTV	22:40270205:G:T	79	1.34868	0.264814	5.09292	3.52584e-07
T2D	TNRC6B	HC_PTV	22:40281161:G:T	85	1.37598	0.25424	5.41212	6.22826e-08
T2D	UBB	MISS_REVEL_05	17:16382476:C:A	59	1.08072	0.321032	3.3664	0.000761552
T2D	UBB	MISS_REVEL_05	17:16382371:T:C	64	1.16901	0.301747	3.87413	0.000107007
T2D	UBB	MISS_REVEL_05	17:16382476:C:G	64	1.17799	0.30186	3.90245	9.52234e-05
T2D	UBB	MISS_REVEL_05	17:16382073:C:G	65	1.22873	0.294741	4.16887	3.06117e-05
T2D	UBB	MISS_REVEL_05	17:16382083:A:G	65	1.24299	0.294714	4.21763	2.46889e-05
T2D	UBB	MISS_REVEL_05	17:16382476:C:T	65	1.2434	0.294703	4.21916	2.45214e-05
T2D	UBB	MISS_REVEL_05	17:16382556:T:G	64	1.251	0.295491	4.23363	2.29948e-05
T2D	UBB	MISS_REVEL_05	17:16381975:T:C	62	1.27262	0.29709	4.28361	1.83883e-05
T2D	UBB	MISS_REVEL_05	17:16381977:G:A	63	1.27466	0.296091	4.30495	1.67023e-05
T2D	UBB	MISS_REVEL_05	17:16382467:G:T	63	1.2756	0.296251	4.3058	1.66382e-05
T2D	UBB	MISS_REVEL_05	17:16381948:C:T	63	1.27846	0.296523	4.3115	1.62152e-05
T2D	UBB	MISS_REVEL_05	17:16382407:T:A	63	1.29022	0.296648	4.34933	1.36552e-05
T2D	UBB	MISS_REVEL_05	NA	66	1.29682	0.288313	4.49797	6.86043e-06
T2D	UBB	MISS_REVEL_05	17:16381954:A:G	65	1.30474	0.288849	4.51704	6.27112e-06
T2D	UBB	MISS_REVEL_05	17:16382290:A:G	65	1.30947	0.289067	4.53	5.8984e-06
T2D	UBB	MISS_REVEL_05	17:16382400:A:G	65	1.31032	0.289098	4.53244	5.83065e-06
T2D	UBB	MISS_REVEL_05	17:16382332:C:G	65	1.31036	0.2891	4.53256	5.82744e-06
T2D	UBB	MISS_REVEL_05	17:16382538:T:G	65	1.31176	0.289145	4.53668	5.71466e-06
T2D	UBB	MISS_REVEL_05	17:16382450:G:T	65	1.31296	0.289179	4.5403	5.61732e-06
T2D	UBB	MISS_REVEL_05	17:16382407:T:C	65	1.31312	0.289183	4.54079	5.6044e-06
T2D	UBB	MISS_REVEL_05	17:16382296:G:T	65	1.31385	0.289201	4.54304	5.54499e-06
T2D	UBB	MISS_REVEL_05	17:16382206:A:C	65	1.31391	0.289202	4.54323	5.53993e-06
T2D	UBB	MISS_REVEL_05	17:16382185:T:G	65	1.31664	0.289252	4.5519	5.31638e-06
T2D	UBB	MISS_REVEL_05	17:16382574:C:G	65	1.31809	0.289266	4.55668	5.19676e-06
T2D	UBB	MISS_REVEL_05	17:16382496:T:G	65	1.31816	0.289267	4.55691	5.19123e-06
T2D	UBB	MISS_REVEL_05	17:16381915:T:C	65	1.31969	0.289274	4.56207	5.06513e-06
T2D	UBB	MISS_REVEL_05	17:16381972:C:A	65	1.32107	0.289274	4.56686	4.95079e-06
T2D	UBB	MISS_REVEL_05	17:16382274:G:C	65	1.32222	0.289269	4.5709	4.8564e-06
T2D	UBB	MISS_REVEL_05	17:16382289:G:C	65	1.32505	0.289238	4.58119	4.62343e-06
T2D	UBB	MISS_REVEL_05	17:16382450:G:C	65	1.331	0.289077	4.6043	4.13864e-06
T2D	UBB	MISS_REVEL_05	17:16382517:G:C	65	1.33265	0.28901	4.61109	4.00563e-06
T2D	UBB	MISS_REVEL_05	17:16382052:C:A	65	1.33406	0.288946	4.61701	3.89315e-06
T2D	UBB	MISS_REVEL_05	17:16382299:C:T	63	1.36096	0.291042	4.67616	2.92303e-06
T2D	UBB	MISS_REVEL_05	17:16382475:C:A	63	1.36788	0.290716	4.70521	2.53605e-06
T2D	UBB	MISS_REVEL_05	17:16382433:G:A	62	1.37842	0.291953	4.72138	2.34247e-06
T2D	UBB	MISS_REVEL_05	17:16382071:C:G	61	1.4169	0.293159	4.83321	1.34348e-06
BMI	UBR2	HC_PTV	6:42603648:AC:A	159	2.18434	0.376002	5.8094	6.27376e-09
BMI	UBR2	HC_PTV	6:42684872:G:A	159	2.15601	0.376003	5.73403	9.81308e-09
BMI	UBR2	HC_PTV	6:42645569:GGTAAA:G	161	2.12028	0.373661	5.67436	1.3929e-08
BMI	UBR2	HC_PTV	6:42617508:G:A	162	2.10358	0.372505	5.64713	1.63244e-08
BMI	UBR2	HC_PTV	6:42652526:CTGTT:C	161	2.10199	0.373661	5.62539	1.85197e-08
BMI	UBR2	HC_PTV	6:42616026:T:A	162	2.08937	0.372506	5.60896	2.03662e-08
BMI	UBR2	HC_PTV	6:42676171:TCTTA:T	162	2.08595	0.372506	5.59977	2.14759e-08
BMI	UBR2	HC_PTV	6:42644310:AG:A	159	2.10452	0.376004	5.59708	2.18105e-08
BMI	UBR2	HC_PTV	6:42659676:CACTT:C	161	2.08929	0.373661	5.59141	2.2535e-08
BMI	UBR2	HC_PTV	6:42676875:T:A	162	2.08097	0.372506	5.5864	2.31952e-08
BMI	UBR2	HC_PTV	6:42688289:CAG:C	162	2.08092	0.372506	5.58626	2.32142e-08
BMI	UBR2	HC_PTV	6:42615160:GATTCCAA:G	162	2.08079	0.372506	5.58592	2.32586e-08
BMI	UBR2	HC_PTV	6:42606647:TTG:T	162	2.08045	0.372506	5.58501	2.33806e-08
BMI	UBR2	HC_PTV	6:42632713:CAAGT:C	162	2.08019	0.372506	5.58432	2.34745e-08
BMI	UBR2	HC_PTV	6:42594263:C:T	162	2.07867	0.372506	5.58022	2.40349e-08
BMI	UBR2	HC_PTV	6:42632716:GT:G	162	2.07181	0.372507	5.56182	2.67116e-08
BMI	UBR2	HC_PTV	6:42632906:T:C	162	2.0694	0.372507	5.55532	2.77249e-08
BMI	UBR2	HC_PTV	6:42632575:AAACTT:A	162	2.06882	0.372507	5.55378	2.79711e-08
BMI	UBR2	HC_PTV	6:42684872:G:C	161	2.07305	0.373662	5.54792	2.89245e-08
BMI	UBR2	HC_PTV	6:42670208:G:A	159	2.08561	0.376005	5.54677	2.91139e-08
BMI	UBR2	HC_PTV	6:42606652:G:A	162	2.06312	0.372507	5.53847	3.05281e-08
BMI	UBR2	HC_PTV	6:42605718:CAGAG:C	160	2.07513	0.374827	5.53622	3.09226e-08
BMI	UBR2	HC_PTV	6:42691063:C:T	162	2.05385	0.372507	5.5136	3.51755e-08
BMI	UBR2	HC_PTV	6:42659680:TAC:T	162	2.05347	0.372508	5.51256	3.53835e-08
BMI	UBR2	HC_PTV	6:42616079:C:T	162	2.05335	0.372507	5.51224	3.54479e-08
BMI	UBR2	HC_PTV	6:42658650:C:G	162	2.05321	0.372506	5.51189	3.55185e-08
BMI	UBR2	HC_PTV	6:42670240:G:T	162	2.05065	0.372507	5.505	3.69356e-08
BMI	UBR2	HC_PTV	6:42676092:C:T	162	2.05054	0.372507	5.50472	3.69952e-08
BMI	UBR2	HC_PTV	6:42676874:G:GT	162	2.04847	0.372507	5.49914	3.8185e-08
BMI	UBR2	HC_PTV	6:42652053:C:T	162	2.04668	0.372506	5.49435	3.9235e-08
BMI	UBR2	HC_PTV	6:42594259:C:G	162	2.04572	0.372507	5.49176	3.98144e-08
BMI	UBR2	HC_PTV	6:42688339:C:A	162	2.04567	0.372507	5.49163	3.98446e-08
BMI	UBR2	HC_PTV	6:42665480:T:TA	162	2.04565	0.372507	5.49157	3.98567e-08
BMI	UBR2	HC_PTV	6:42635430:A:AT	163	2.03895	0.371363	5.49046	4.01099e-08
BMI	UBR2	HC_PTV	6:42684812:CAAATT:C	163	2.03895	0.371363	5.49046	4.01099e-08
BMI	UBR2	HC_PTV	NA	163	2.03895	0.371363	5.49046	4.01099e-08
BMI	UBR2	HC_PTV	6:42605719:A:T	162	2.04463	0.372507	5.48884	4.04777e-08
BMI	UBR2	HC_PTV	6:42632645:C:T	162	2.04446	0.372507	5.48839	4.05816e-08
BMI	UBR2	HC_PTV	6:42592149:A:G	162	2.04408	0.372507	5.48736	4.08197e-08
BMI	UBR2	HC_PTV	6:42617508:G:T	162	2.04386	0.372507	5.48677	4.09563e-08
BMI	UBR2	HC_PTV	6:42592154:CTG:C	162	2.04057	0.372507	5.47793	4.30553e-08
BMI	UBR2	HC_PTV	6:42673798:GTC:G	162	2.03707	0.372506	5.46854	4.53974e-08
BMI	UBR2	HC_PTV	6:42652578:TG:T	162	2.03702	0.372507	5.4684	4.54352e-08
BMI	UBR2	HC_PTV	6:42658762:CAAAG:C	162	2.03658	0.372507	5.46723	4.57359e-08
BMI	UBR2	HC_PTV	6:42674124:A:G	162	2.03646	0.372507	5.46691	4.58173e-08
BMI	UBR2	HC_PTV	6:42605832:TG:T	159	2.05221	0.376004	5.45796	4.81884e-08
BMI	UBR2	HC_PTV	6:42640208:G:A	162	2.03274	0.372507	5.45693	4.84688e-08
BMI	UBR2	HC_PTV	6:42670659:GA:G	161	2.0386	0.373662	5.45574	4.8792e-08
BMI	UBR2	HC_PTV	6:42644211:AAGAC:A	161	2.0383	0.373662	5.45494	4.90135e-08
BMI	UBR2	HC_PTV	6:42615071:A:AT	162	2.03146	0.372507	5.45349	4.94149e-08
BMI	UBR2	HC_PTV	6:42642482:G:T	162	2.0299	0.372507	5.44929	5.05952e-08
BMI	UBR2	HC_PTV	6:42644212:A:G	162	2.027	0.372507	5.4415	5.28596e-08
BMI	UBR2	HC_PTV	6:42615178:GGTGAATCTCTTAACTACTTTTAAGGT:G	138	2.19202	0.403594	5.43126	5.59845e-08
BMI	UBR2	HC_PTV	6:42617459:GTT:G	162	2.02183	0.372507	5.42762	5.71371e-08
BMI	UBR2	HC_PTV	6:42635547:G:A	162	2.01817	0.372506	5.41781	6.03611e-08
BMI	UBR2	HC_PTV	6:42617508:G:C	162	2.01691	0.372507	5.41442	6.15163e-08
BMI	UBR2	HC_PTV	6:42683089:G:T	161	2.02191	0.37366	5.41108	6.26751e-08
BMI	UBR2	HC_PTV	6:42676860:C:T	162	2.01334	0.372507	5.40485	6.48949e-08
BMI	UBR2	HC_PTV	6:42658644:A:G	162	2.01214	0.372507	5.40163	6.60688e-08
BMI	UBR2	HC_PTV	6:42683112:G:T	162	2.01071	0.372507	5.39778	6.75038e-08
BMI	UBR2	HC_PTV	6:42658782:CA:C	162	2.00726	0.372507	5.38851	7.1077e-08
BMI	UBR2	HC_PTV	6:42666165:A:T	161	2.01051	0.373661	5.38057	7.42851e-08
BMI	UBR2	HC_PTV	6:42658304:G:GA	162	2.004	0.372506	5.37976	7.46187e-08
BMI	UBR2	HC_PTV	6:42645592:T:C	156	2.04019	0.379603	5.37454	7.68135e-08
BMI	UBR2	HC_PTV	6:42637195:G:A	162	2.00059	0.372506	5.37062	7.85019e-08
BMI	UBR2	HC_PTV	6:42592150:G:C	161	2.00583	0.373661	5.36804	7.96328e-08
BMI	UBR2	HC_PTV	6:42658058:ACTAG:A	162	1.99834	0.372506	5.36459	8.11707e-08
BMI	UBR2	HC_PTV	6:42659680:T:TA	162	1.99526	0.372506	5.35633	8.49694e-08
BMI	UBR2	HC_PTV	6:42603687:GAAAGTGAATTGCCAGCA:G	160	2.00244	0.374826	5.34231	9.18098e-08
BMI	UBR2	HC_PTV	6:42632654:C:T	160	1.99906	0.374825	5.33333	9.64736e-08
BMI	UBR2	HC_PTV	6:42650305:AG:A	162	1.98465	0.372505	5.32784	9.94323e-08
BMI	UBR2	HC_PTV	6:42603719:G:A	161	1.98877	0.373662	5.32237	1.02468e-07
BMI	UBR2	HC_PTV	6:42679834:T:A	161	1.9869	0.373658	5.31742	1.05297e-07
BMI	UBR2	HC_PTV	6:42678565:G:A	159	1.99807	0.376002	5.31398	1.07302e-07
BMI	UBR2	HC_PTV	6:42635508:CAT:C	161	1.98483	0.373661	5.31183	1.08576e-07
BMI	UBR2	HC_PTV	6:42670102:TCTG:T	159	1.99665	0.375995	5.31031	1.09485e-07
BMI	UBR2	HC_PTV	6:42666242:CTAAG:C	162	1.97711	0.372505	5.30761	1.11121e-07
BMI	UBR2	HC_PTV	6:42573959:G:GTT	160	1.98286	0.374826	5.29007	1.22325e-07
BMI	UBR2	HC_PTV	6:42573882:AC:A	155	2.013	0.380823	5.28592	1.25131e-07
BMI	UBR2	HC_PTV	6:42642414:A:G	161	1.96218	0.37366	5.25124	1.51143e-07
BMI	UBR2	HC_PTV	6:42632706:T:A	161	1.95679	0.373659	5.23684	1.63416e-07
BMI	UBR2	HC_PTV	6:42605861:T:A	160	1.91534	0.37482	5.11002	3.22243e-07
BMI	UBR2	HC_PTV	6:42594302:G:T	161	1.83409	0.37365	4.90858	9.17673e-07
BMI	UBR3	HC_PTV	2:169895225:G:T	109	2.60429	0.454105	5.735	9.75714e-09
BMI	UBR3	HC_PTV	2:169947611:C:T	107	2.6194	0.458331	5.71509	1.09713e-08
BMI	UBR3	HC_PTV	2:169932956:C:T	109	2.57027	0.454107	5.66005	1.51419e-08
BMI	UBR3	HC_PTV	2:169827849:C:G	109	2.56606	0.454106	5.6508	1.59793e-08
BMI	UBR3	HC_PTV	2:169949694:TC:T	110	2.55308	0.452038	5.64793	1.62482e-08
BMI	UBR3	HC_PTV	2:170055521:ACT:A	110	2.54966	0.452038	5.64037	1.69784e-08
BMI	UBR3	HC_PTV	2:170015328:C:G	110	2.544	0.452039	5.62784	1.82576e-08
[truncated: 179 more rows]

## Sheet: STX5
																				450K samples with both WES and WGS data All-ancestries GLM
			UKBB 490K WGS BOLT-LMM All-ancestries				UKBB 490K WGS BOLT-LMM EU-only					UKBB 450K WES EU-only BOLT-LMM (BMI: Zhao et al. 2024, T2D: Gardner et al. 2022)				UKBB 490K WGS GLM				WES_WGS_all_combined				WES_WGS_overlap				WGS_only				WES_only				WGS_all				WES_all
GENE	Pheno	MASK	BETA	SE	P	MAC	BETA	SE	P	MAC	MAC_diff	BETA	SE	P	MAC	BETA	SE	P	MAC	BETA	SE	P	MAC	BETA	SE	P	MAC	BETA	SE	P	MAC	BETA	SE	P	MAC	BETA	SE	P	MAC	BETA	SE	P	MAC
APBA1	BMI	HC_PTV	2.10809	0.39865	1.2e-07	134	2.13623	0.40205	1.1e-07	130	4	2.08292	0.417545	6.1e-07	111	2.09834	0.409571	3.00424e-07	134	2.06769	0.409615	4.46932e-07	133	1.87061	0.465453	5.8477e-05	103	2.92606	1.00703	0.0036653	22	2.2404	1.66997	0.179733	8	2.05656	0.422518	1.13111e-06	125	1.89733	0.448368	2.32055e-05	111
BSN	BMI	HC_PTV	2.67104	0.490825	5.3e-08	88	2.74059	0.501995	4.8e-08	83	5	3.04935	0.543348	2e-08	65	2.64647	0.505384	1.63673e-07	88	2.65722	0.528124	4.87029e-07	80	3.1156	0.57708	6.70876e-08	67	0.294372	1.31003	0.822208	13	NA	NA	NA	NA	2.65722	0.528124	4.87029e-07	80	3.1156	0.57708	6.70876e-08	67
MC4R	BMI	HC_PTV	2.85064	0.310147	3.9e-20	222	2.95559	0.322176	4.6e-20	203	19	2.48949	0.318904	5.9e-15	191	2.65365	0.318223	7.51496e-17	222	2.4991	0.331575	4.81586e-14	203	2.46855	0.335735	1.94622e-13	198	3.70635	2.11238	0.0793309	5	NA	NA	NA	NA	2.4991	0.331575	4.81586e-14	203	2.46855	0.335735	1.94622e-13	198
PCSK1	BMI	HC_PTV	2.18457	0.40435	6.6e-08	130	2.07726	0.404788	2.9e-07	128	2	2.24412	0.42834	1.6e-07	105	2.1363	0.415823	2.78479e-07	130	1.81309	0.38701	2.80223e-06	149	2.35234	0.472378	6.3682e-07	100	1.1663	0.964182	0.226423	24	0.275585	0.944688	0.7705	25	2.12293	0.424219	5.60797e-07	124	1.93711	0.422521	4.54906e-06	125
PTPRG	BMI	HC_PTV	1.69435	0.292436	6.9e-09	248	1.69958	0.300318	1.5e-08	232	16	1.5207	0.331186	4.4e-06	175	1.74746	0.301109	6.50217e-09	248	1.82289	0.310188	4.18775e-09	232	1.62458	0.343651	2.2748e-06	189	2.80936	0.746857	0.00016887	40	1.1313	2.72711	0.678263	3	1.83191	0.31221	4.42615e-09	229	1.6169	0.340958	2.11442e-06	192
RIF1	BMI	HC_PTV	2.6644	0.425281	3.7e-10	117	2.57992	0.433729	2.7e-09	111	6	2.22529	0.485409	4.6e-06	81	2.58836	0.438307	3.52136e-09	117	1.95194	0.411169	2.06221e-06	132	2.07832	0.512358	4.98478e-05	85	3.76593	0.964169	9.38963e-05	24	-0.409765	0.984914	0.67738	23	2.45018	0.452459	6.12355e-08	109	1.54851	0.454552	0.00065765	108
SLTM	BMI	HC_PTV	3.19042	0.455244	2.4e-12	103	3.31761	0.465977	1.1e-12	97	6	2.9118	0.509054	1.1e-08	75	3.10465	0.467132	3.01111e-11	103	2.75962	0.472371	5.15949e-09	100	2.77784	0.524849	1.20613e-07	81	3.27513	1.14558	0.00425116	17	-2.37037	3.33998	0.477894	2	2.86431	0.477165	1.94132e-09	98	2.65379	0.518489	3.084e-07	83
TNK2	BMI	HC_PTV	0.879776	0.17389	4.2e-07	702	0.811458	0.178267	5.3e-06	659	43	0.782973	0.18758	3e-05	546	0.844472	0.179049	2.40097e-06	702	0.788726	0.17703	8.37864e-06	713	0.934155	0.19642	1.9763e-06	579	0.437337	0.568677	0.441869	69	-0.136624	0.585913	0.81562	65	0.881445	0.185683	2.06483e-06	648	0.826179	0.186258	9.18074e-06	644
UBR2	BMI	HC_PTV	2.12609	0.361152	3.9e-09	163	2.00148	0.363225	3.6e-08	159	4	1.9795	0.407933	1.2e-06	116	2.03895	0.371363	4.01099e-08	163	1.934	0.375826	2.66205e-07	158	1.93806	0.433036	7.62453e-06	119	2.04796	0.787252	0.00928456	36	0.391294	2.72707	0.885907	3	1.96384	0.379443	2.27303e-07	155	1.90005	0.427681	8.88708e-06	122
UBR3	BMI	HC_PTV	2.40612	0.436624	3.6e-08	111	2.44886	0.443846	3.4e-08	106	5	2.1239	0.514846	3.7e-05	72	2.4788	0.449999	3.62197e-08	111	2.39373	0.454553	1.39413e-07	108	2.39834	0.541841	9.58915e-06	76	2.66294	0.892691	0.00285405	28	0.414521	2.36167	0.860671	4	2.46982	0.463209	9.72019e-08	104	2.29918	0.528125	1.34019e-05	80
MC4R	BMI	MISS_REVEL_05	1.67869	0.157868	2.1e-26	858	1.63853	0.160904	2.4e-24	815	43	1.69006	0.161907	1.7e-25	742	1.68518	0.161973	2.38893e-25	858	1.75989	0.168291	1.36474e-25	789	1.7776	0.168718	5.94495e-26	785	-1.71569	2.3617	0.467554	4	NA	NA	NA	NA	1.75989	0.168291	1.36474e-25	789	1.7776	0.168718	5.94495e-26	785
MC4R	BMI	MISS_REVEL_07	1.59018	0.227167	2.6e-12	414	1.5586	0.229861	1.2e-11	399	15	1.70127	0.230745	1.7e-13	365	1.60608	0.233088	5.56796e-12	414	1.66442	0.243369	7.98037e-12	377	1.67558	0.243692	6.17125e-12	376	-2.532	4.72333	0.591916	1	NA	NA	NA	NA	1.66442	0.243369	7.98037e-12	377	1.67558	0.243692	6.17125e-12	376
GCK	T2D	HC_PTV	0.688082	0.0397783	4.9e-67	52	0.666476	0.0388559	6e-66	48	4	0.712177	0.0441893	2e-58	35	3.47779	0.325008	1.01091e-26	52	3.49807	0.338256	4.57396e-25	48	3.57008	0.38452	1.6248e-20	38	3.23491	0.710186	5.23801e-06	10	NA	NA	NA	NA	3.49807	0.338256	4.57396e-25	48	3.57008	0.38452	1.6248e-20	38
GIGYF1	T2D	HC_PTV	0.194521	0.0212659	5.8e-20	182	0.183958	0.0207726	8.3e-19	168	14	0.184272	0.0226717	4.4e-16	133	1.40965	0.171822	2.32311e-16	182	1.29093	0.172824	8.04345e-14	189	1.43418	0.190515	5.15621e-14	147	1.05448	0.522158	0.0434396	23	0.16972	0.754606	0.822047	19	1.38622	0.178885	9.24322e-15	170	1.32169	0.183153	5.3404e-13	166
HNF1A	T2D	HC_PTV	0.594127	0.0437502	5.3e-42	43	0.584317	0.0420449	6.6e-44	41	2	0.417701	0.0455173	4.4e-20	33	3.10162	0.325277	1.49445e-21	43	1.60069	0.235188	1.00344e-11	92	3.01583	0.353274	1.37966e-17	36	3.75786	1.16945	0.00131194	4	-0.816352	0.724697	0.259965	52	3.0866	0.336768	4.93868e-20	40	1.48689	0.245724	1.43903e-09	88
IRS2	T2D	HC_PTV	0.280435	0.0376806	9.9e-14	58	0.261818	0.0366452	9e-13	54	4	0.210835	0.0462428	5.1e-06	32	1.86386	0.286137	7.32356e-11	58	1.66083	0.309381	7.95151e-08	53	1.72267	0.380803	6.0743e-06	34	1.63222	0.540129	0.00251187	18	-5.17747	26.6644	0.846041	1	1.69251	0.310997	5.26269e-08	52	1.67464	0.377578	9.19846e-06	35
NAA15	T2D	HC_PTV	0.24333	0.0459375	1.2e-07	39	0.225406	0.0448709	5.1e-07	36	3	0.289546	0.058463	7.3e-07	20	1.66063	0.357761	3.45493e-06	39	1.07626	0.330688	0.00113545	59	2.28823	0.495187	3.8201e-06	18	1.32736	0.540446	0.0140475	18	-8.18277	24.4665	0.738041	23	1.81463	0.364768	6.53318e-07	36	0.93657	0.422662	0.0266995	41
RMC1	T2D	HC_PTV	0.12461	0.0244342	3.4e-07	138	0.10752	0.0230956	3.2e-06	136	2	0.109807	0.0246188	8.2e-06	113	1.00035	0.216705	3.90887e-06	138	1.01341	0.220604	4.35201e-06	133	1.0609	0.230884	4.32867e-06	118	0.65326	0.773788	0.398537	14	-5.19113	26.6644	0.84564	1	1.02339	0.220883	3.60101e-06	132	1.04968	0.230543	5.28678e-06	119
TNRC6B	T2D	HC_PTV	0.159407	0.0292978	5.3e-08	96	0.149266	0.0280812	1.1e-07	92	4	0.169267	0.0308453	4.1e-08	72	1.2023	0.248578	1.31995e-06	96	1.24342	0.245565	4.11583e-07	96	1.19232	0.280349	2.10961e-05	78	1.09875	0.467937	0.0188708	28	1.07412	1.18231	0.363619	4	1.1673	0.240505	1.21273e-06	106	1.1859	0.272864	1.38555e-05	82
UBR3	T2D	HC_PTV	0.155482	0.0267451	6.1e-09	115	0.140686	0.0256658	4.2e-08	110	5	0.121175	0.0307918	8.3e-05	72	1.20937	0.227733	1.09341e-07	115	1.16356	0.235721	7.96603e-07	110	1.34883	0.271436	6.72109e-07	76	0.385054	0.776391	0.619927	14	1.64863	0.920884	0.0734099	6	1.2143	0.255337	1.97787e-06	90	1.37186	0.25999	1.31612e-07	82
GCK	T2D	MISS_REVEL_05	0.0833364	0.00954921	2.6e-18	904	0.0816605	0.0094902	7.7e-18	806	98	0.0873149	0.00996037	1.8e-18	690	0.777103	0.0920419	3.09495e-17	904	0.792797	0.0951427	7.90091e-17	838	0.785345	0.0986945	1.75788e-15	786	0.952653	0.359333	0.00802124	50	-6.51256	30.9824	0.83351	2	0.796787	0.095172	5.66146e-17	836	0.781092	0.0986624	2.43683e-15	788
HNF4A	T2D	MISS_REVEL_05	0.0305664	0.0058931	2.1e-07	2384	0.0310504	0.00601674	2.5e-07	2012	372	0.0263893	0.00614148	1.7e-05	1823	0.427006	0.062111	6.20433e-12	2384	0.417043	0.0644708	9.88436e-11	2237	0.404537	0.0657713	7.71631e-10	2168	1.0264	0.508465	0.0435264	27	0.587387	0.424089	0.166035	42	0.413101	0.0652241	2.39562e-10	2195	0.408719	0.0649986	3.21315e-10	2210
IP6K1	T2D	MISS_REVEL_05	0.180204	0.0312996	8.5e-09	84	0.1468	0.0306763	1.7e-06	77	7	0.135775	0.0321696	2.4e-05	66	1.28687	0.256816	5.41828e-07	84	1.24919	0.281032	8.78927e-06	72	1.21305	0.287662	2.47657e-05	70	2.26726	1.47295	0.123739	2	NA	NA	NA	NA	1.24919	0.281032	8.78927e-06	72	1.21305	0.287662	2.47657e-05	70
UBB	T2D	MISS_REVEL_05	0.176555	0.0353223	5.8e-07	66	0.155461	0.0344762	6.5e-06	61	5	0.185546	0.0398857	3.3e-06	43	1.29682	0.288313	6.86043e-06	66	1.36716	0.283361	1.40152e-06	66	1.35882	0.360383	0.000162938	41	1.2103	0.527526	0.0217741	21	2.04782	1.00837	0.0422728	4	1.31061	0.297517	1.05707e-05	62	1.43386	0.336356	2.01774e-05	45
GCK	T2D	MISS_REVEL_07	0.132965	0.0123049	3.2e-27	544	0.125668	0.0119266	5.8e-26	510	34	0.129228	0.0125988	1.1e-24	431	1.06535	0.108428	8.75094e-23	544	1.07414	0.112213	1.04567e-21	505	1.07087	0.117834	1.00878e-19	462	1.1807	0.370306	0.00143034	41	-6.51256	30.9824	0.83351	2	1.081	0.112285	6.13343e-22	503	1.06337	0.117753	1.70818e-19	464
HNF4A	T2D	MISS_REVEL_07	0.0457602	0.0077198	3.1e-09	1386	0.0367133	0.00732679	5.4e-07	1355	31	0.0314963	0.0074961	2.6e-05	1222	0.41632	0.0825603	4.59197e-07	1386	0.386104	0.0864453	7.95261e-06	1299	0.380648	0.0875267	1.36797e-05	1271	1.37959	0.683049	0.0434093	13	-0.35759	1.04344	0.731823	15	0.393101	0.0867592	5.87204e-06	1284	0.373681	0.0872052	1.82676e-05	1286
IGF1R	T2D	MISS_REVEL_07	0.064958	0.0125186	2.1e-07	526	0.0748652	0.0127277	4.1e-09	448	78	0.0848171	0.013186	1.3e-10	394	0.676784	0.122861	3.61844e-08	526	0.743978	0.125094	2.72515e-09	491	0.757934	0.12772	2.95045e-09	467	0.0960909	0.75102	0.898191	21	1.97935	1.24154	0.110877	3	0.734323	0.125794	5.29854e-09	488	0.767757	0.126991	1.48723e-09	470
WES_WGS_all_combined: All carriers identified in WES or WGS
WES_WGS_overlap: All carriers identified in both WES and WGS
WGS_only: Carriers only identified in WGS
WES_only: Carriers only identified in WES
WGS_all: All carriers identified in WGS
WES_all: All carriers identified in WES
GENE_mask	Var_in_WES_and_WGS	Var_in_WGS_only	Var_in_WES_only	Carriers_in_WES_and_WGS	Carriers_in_WGS_only	Carriers_in_WES_only	Var in WES	Var in WGS	Diff Var	% Diff Var	Carr in WES	Carr in WGS	Diff Carr	% Diff Carr
GCK_HC_PTV	22	7	0	39	10	0	22	29	7	0.318182	39	49	10	0.25641
IP6K1_MISS_REVEL_05	20	1	0	70	2	0	20	21	1	0.05	70	72	2	0.0285714
BSN_HC_PTV	54	13	1	72	13	0	55	67	12	0.218182	72	85	13	0.180556
MC4R_HC_PTV	24	4	0	203	5	0	24	28	4	0.166667	203	208	5	0.0246305
MC4R_MISS_REVEL_07	31	1	0	381	1	0	31	32	1	0.0322581	381	382	1	0.00262467
MC4R_MISS_REVEL_05	66	4	0	799	4	0	66	70	4	0.0606061	799	803	4	0.00500626
IRS2_HC_PTV	19	15	0	34	18	1	19	34	15	0.789474	35	52	17	0.485714
RMC1_HC_PTV	42	11	0	118	14	1	42	53	11	0.261905	119	132	13	0.109244
SLTM_HC_PTV	46	18	0	88	19	2	46	64	18	0.391304	90	107	17	0.188889
GCK_MISS_REVEL_07	100	15	2	462	41	2	102	115	13	0.127451	464	503	39	0.0840517
GCK_MISS_REVEL_05	148	21	2	788	50	2	150	169	19	0.126667	790	838	48	0.0607595
UBR2_HC_PTV	66	16	2	133	39	3	68	82	14	0.205882	136	172	36	0.264706
PTPRG_HC_PTV	106	29	3	193	40	3	109	135	26	0.238532	196	233	37	0.188776
IGF1R_MISS_REVEL_07	168	14	1	468	21	3	169	182	13	0.0769231	471	489	18	0.0382166
UBB_MISS_REVEL_05	22	12	2	42	21	4	24	34	10	0.416667	46	63	17	0.369565
UBR3_HC_PTV	65	22	0	78	28	4	65	87	22	0.338462	82	106	24	0.292683
TNRC6B_HC_PTV	46	12	6	76	14	8	52	58	6	0.115385	84	90	6	0.0714286
APBA1_HC_PTV	43	17	3	106	24	14	46	60	14	0.304348	120	130	10	0.0833333
HNF4A_MISS_REVEL_07	89	9	5	1277	13	15	94	98	4	0.0425532	1292	1290	-2	-0.00154799
GIGYF1_HC_PTV	78	18	1	151	23	19	79	96	17	0.21519	170	174	4	0.0235294
NAA15_HC_PTV	14	11	3	18	18	23	17	25	8	0.470588	41	36	-5	-0.121951
RIF1_HC_PTV	54	22	4	85	26	23	58	76	18	0.310345	108	111	3	0.0277778
PCSK1_HC_PTV	31	10	3	104	24	25	34	41	7	0.205882	129	128	-1	-0.00775194
HNF4A_MISS_REVEL_05	141	14	12	2184	29	42	153	155	2	0.0130719	2226	2213	-13	-0.00584007
HNF1A_HC_PTV	15	4	1	36	4	52	16	19	3	0.1875	88	40	-48	-0.545455
TNK2_HC_PTV	95	31	0	586	71	66	95	126	31	0.326316	652	657	5	0.00766871
							Mean		11.5385	0.231167			10	0.0812152
							Median		11.5				8
	WGS						Quartile 1		4.5				2.25
TNK2_HC_PTV	0/0	0/1					Quartile 3		16.5				17
chr3:195867970:C:CG	21	13	WES
chr3:195870134:T:TG	40	54
	WGS
HNF1A_HC_PTV	0/0	0/1
chr12:120994313:G:GC	48	7	WES

## Sheet: STX6
		UKBB 490K WGS BOLT-LMM				UKBB 490K WGS GLM				AoU 250K WGS STAAR Burden
GENE	Pheno	BETA	SE	P	MAC	BETA	SE	P	OR	BETA	SE	P	MAC	OR	MASK
MC4R	BMI	1.67869	0.157868	2.1e-26	858	1.68518	0.161973	2.38893e-25	NA	2.96944	0.386514	1.55856e-14	358	NA	MISS_REVEL_05
MC4R	BMI	2.85064	0.310147	3.9e-20	222	2.65365	0.318223	7.51496e-17	NA	4.47681	0.706571	2.35847e-10	104	NA	HC_PTV
MC4R	BMI	1.59018	0.227167	2.6e-12	414	1.60608	0.233088	5.56796e-12	NA	3.46264	0.563979	8.26937e-10	168	NA	MISS_REVEL_07
SLTM	BMI	3.19042	0.455244	2.4e-12	103	3.10465	0.467132	3.01111e-11	NA	4.08759	0.951398	1.73589e-05	59	NA	HC_PTV
BSN	BMI	2.67104	0.490825	5.3e-08	88	2.64647	0.505384	1.63673e-07	NA	3.05118	0.749809	4.71591e-05	74	NA	HC_PTV
UBR3	BMI	2.40612	0.436624	3.6e-08	111	2.4788	0.449999	3.62197e-08	NA	3.21145	0.838284	0.000127635	67	NA	HC_PTV
UBR2	BMI	2.12609	0.361152	3.9e-09	163	2.03895	0.371363	4.01099e-08	NA	2.96929	0.843876	0.00043378	75	NA	HC_PTV
APBA1	BMI	2.10809	0.39865	1.2e-07	134	2.09834	0.409571	3.00424e-07	NA	3.25316	0.967938	0.000776832	48	NA	HC_PTV
RIF1	BMI	2.6644	0.425281	3.7e-10	117	2.58836	0.438307	3.52136e-09	NA	2.57575	1.17013	0.0277179	39	NA	HC_PTV
PCSK1	BMI	2.18457	0.40435	6.6e-08	130	2.1363	0.415823	2.78479e-07	NA	1.59166	0.873481	0.0684232	67	NA	HC_PTV
TNK2	BMI	0.879776	0.17389	4.2e-07	702	0.844472	0.179049	2.40097e-06	NA	0.466427	0.355236	0.18918	424	NA	HC_PTV
PTPRG	BMI	1.69435	0.292436	6.9e-09	248	1.74746	0.301109	6.50217e-09	NA	0.464014	0.696848	0.50549	107	NA	HC_PTV
GCK	T2D	0.688082	0.0397783	4.9e-67	52	3.47779	0.325008	1.01091e-26	32.388	3.28268	0.610995	7.75752e-08	22	26.6471	HC_PTV
GCK	T2D	0.132965	0.0123049	3.2e-27	544	1.06535	0.108428	8.75094e-23	2.90186	0.60804	0.218101	0.00530533	171	1.83683	MISS_REVEL_07
GCK	T2D	0.0833364	0.00954921	2.6e-18	904	0.777103	0.0920419	3.09495e-17	2.17516	0.153107	0.124256	0.217878	504	1.16545	MISS_REVEL_05
GIGYF1	T2D	0.194521	0.0212659	5.8e-20	182	1.40965	0.171822	2.32311e-16	4.09451	1.01916	0.238451	1.9192e-05	132	2.77087	HC_PTV
HNF1A	T2D	0.594127	0.0437502	5.3e-42	43	3.10162	0.325277	1.49445e-21	22.2339	4.07393	0.613976	3.2379e-11	23	58.7876	HC_PTV
HNF4A	T2D	0.0457602	0.0077198	3.1e-09	1386	0.41632	0.0825603	4.59197e-07	1.51637	0.471504	0.166732	0.00468515	293	1.6024	MISS_REVEL_07
HNF4A	T2D	0.0305664	0.0058931	2.1e-07	2384	0.427006	0.062111	6.20433e-12	1.53266	0.287647	0.118052	0.0148251	634	1.33329	MISS_REVEL_05
IGF1R	T2D	0.064958	0.0125186	2.1e-07	526	0.676784	0.122861	3.61844e-08	1.96754	-0.117905	0.226427	0.602564	151	0.888781	MISS_REVEL_07
IP6K1	T2D	0.180204	0.0312996	8.5e-09	84	1.28687	0.256816	5.41828e-07	3.62144	-0.789839	0.633324	0.212349	21	0.453918	MISS_REVEL_05
IRS2	T2D	0.280435	0.0376806	9.9e-14	58	1.86386	0.286137	7.32356e-11	6.44857	1.30179	0.450794	0.00387969	40	3.67588	HC_PTV
NAA15	T2D	0.24333	0.0459375	1.2e-07	39	1.66063	0.357761	3.45493e-06	5.26264	0.791292	0.427198	0.063985	43	2.20625	HC_PTV
RMC1	T2D	0.12461	0.0244342	3.4e-07	138	1.00035	0.216705	3.90887e-06	2.71923	0.645216	0.479753	0.17866	37	1.9064	HC_PTV
TNRC6B	T2D	0.159407	0.0292978	5.3e-08	96	1.2023	0.248578	1.31995e-06	3.32778	-0.181351	0.194512	0.35116	77	0.834142	HC_PTV
UBB	T2D	0.176555	0.0353223	5.8e-07	66	1.29682	0.288313	6.86043e-06	3.65766	0.0949224	1.13761	0.933502	6	1.09957	MISS_REVEL_05
UBR3	T2D	0.155482	0.0267451	6.1e-09	115	1.20937	0.227733	1.09341e-07	3.35137	0.986006	0.351247	0.00499807	67	2.68051	HC_PTV

## Sheet: STX7
			T2DadjBMI (BMI closest to the T2D diagnosis)				T2DadjBMI (median BMI)
GENE	Pheno	MASK	BETA	SE	P	OR	BETA	SE	P	OR	MAC
GCK	T2D	HC_PTV	3.68307	0.640651	8.97988e-09	39.7684	3.62871	0.636949	1.21917e-08	37.6644	22
GIGYF1	T2D	HC_PTV	0.800515	0.229945	0.000498914	2.22669	0.818895	0.230645	0.000384568	2.26799	132
HNF1A	T2D	HC_PTV	4.98485	0.664338	6.21432e-14	146.181	4.88842	0.659354	1.22593e-13	132.743	23
IRS2	T2D	HC_PTV	1.29169	0.455716	0.00459076	3.63895	1.30116	0.455525	0.00428466	3.67357	40
NAA15	T2D	HC_PTV	1.10513	0.46349	0.0171088	3.01961	1.11228	0.462721	0.016226	3.0413	43
RMC1	T2D	HC_PTV	0.619085	0.488416	0.204964	1.85723	0.595927	0.48561	0.219757	1.81471	37
TNRC6B	T2D	HC_PTV	-0.169547	0.20137	0.399807	0.844047	-0.168963	0.200524	0.399448	0.84454	77
UBR3	T2D	HC_PTV	0.683323	0.330155	0.0384801	1.98045	0.677541	0.32948	0.0397442	1.96903	67
GCK	T2D	MISS_REVEL_05	0.144944	0.128335	0.258721	1.15597	0.141679	0.127901	0.26798	1.15221	504
HNF4A	T2D	MISS_REVEL_05	0.303029	0.121466	0.012604	1.35395	0.302492	0.121186	0.012557	1.35323	633
IP6K1	T2D	MISS_REVEL_05	-0.769727	0.655975	0.240632	0.46314	-0.778411	0.652696	0.233023	0.459135	21
UBB	T2D	MISS_REVEL_05	0.0745912	1.14276	0.947957	1.07744	0.0707048	1.14066	0.950574	1.07326	6
GCK	T2D	MISS_REVEL_07	0.623491	0.22367	0.00531085	1.86543	0.614983	0.222925	0.00580314	1.84963	171
HNF4A	T2D	MISS_REVEL_07	0.527583	0.172381	0.00220921	1.69483	0.528208	0.17209	0.00214517	1.69589	292
IGF1R	T2D	MISS_REVEL_07	-0.0602094	0.23632	0.798894	0.941567	-0.0669577	0.235432	0.776101	0.935235	151

## Sheet: STX8
Test.Model	Winners_Curse_Corrected_Effect_Estimate (Beta)	Power_at_Alpha_0.05	label	Trait	Replicated
Dominant	1.35	0.43	APBA1.HC_PTV	BMI	Yes
Dominant	0.55	0.58	TNK2.HC_PTV	BMI	No
Dominant	1.43	0.61	PCSK1.HC_PTV	BMI	No
Dominant	1.16	0.63	PTPRG.HC_PTV	BMI	No
Dominant	1.93	0.64	RIF1.HC_PTV	BMI	Yes
Dominant	1.48	0.68	UBR2.HC_PTV	BMI	Yes
Dominant	1.59	0.7	UBR3.HC_PTV	BMI	Yes
Dominant	1.75	0.82	BSN.HC_PTV	BMI	Yes
Dominant	1.25	0.87	MC4R.MISS_REVEL_07	BMI	Yes
Dominant	2.51	0.96	SLTM.HC_PTV	BMI	Yes
Dominant	2.68	1	MC4R.HC_PTV	BMI	Yes
Dominant	1.68	1	MC4R.MISS_REVEL_05	BMI	Yes

## Sheet: STX9
Test.Model	Winners_Curse_Corrected_Effect_Estimate (OR)	Power_at_Alpha_0.05	label	Trait	Replicated
Dominant	2.55	0.29	UBB.MISS_REVEL_05	T2D	No
Dominant	2.06	0.73	RMC1.HC_PTV	T2D	No
Dominant	2.72	0.8	IP6K1.MISS_REVEL_05	T2D	No
Dominant	1.54	0.83	IGF1R.MISS_REVEL_07	T2D	No
Dominant	1.25	0.83	HNF4A.MISS_REVEL_05	T2D	Yes
Dominant	1.4	0.88	HNF4A.MISS_REVEL_07	T2D	Yes
Dominant	2.46	0.99	UBR3.HC_PTV	T2D	Yes
Dominant	2.45	1	TNRC6B.HC_PTV	T2D	No
Dominant	3.33	1	NAA15.HC_PTV	T2D	No
Dominant	4.46	1	IRS2.HC_PTV	T2D	Yes
Dominant	2.75	1	GCK.MISS_REVEL_07	T2D	Yes
Dominant	1.93	1	GCK.MISS_REVEL_05	T2D	No
Dominant	3.49	1	GIGYF1.HC_PTV	T2D	Yes
Dominant	22.4	1	HNF1A.HC_PTV	T2D	Yes
Dominant	36.15	1	GCK.HC_PTV	T2D	Yes

[truncated: 14 more sheets: STX10, STX11, STX12, STX13, STX14, STX15, STX16, STX17, STX18, STX19, STX20, STX21, STX22, STX23]
